# Supplementary material for: High levels of third-stage larvae (L3) overwinter survival for multiple cattle gastrointestinal nematode species on western Canadian pastures as revealed by ITS2 rDNA metabarcoding
Source: Parasit Vectors. 2020 Sep 10;13:458. doi: 10.1186/s13071-020-04337-2 (PMC7488095; doi:10.1186/s13071-020-04337-2)
Supplement: Supplementary file 1 — Additional file 1: Table S1. Pre-winter sequencing results. Table S2. Post-winter sequencing results. Details of the number of L3 and read counts (pre-quality filtering reads, post-quality filtering reads and reads assigned to reference sequences in database) in pooled environmental samples. [file 13071_2020_4337_MOESM1_ESM.xlsx]

## Sheet: Table S1 Pre-winter
Additional file 1: Table S1 Pre-winter sqeuencing results for each sample
Sample	Cooperia oncophora (%)	Haemonchus placei (%)	Ostertagia ostertagi (%)	Nematodirus helvetianus (%)	Trichostrongylus axei (%)	Total reads pre quality filtering	Total reads post quality filtering	Total reads assigned to reference sequences in database	L3 number
Farm 1 Feces (Replicate 1)	38.5611	0	61.0731	0.0995595	0.0134762	46089	43296	29274	1785
Farm 1 Feces (Replicate 2)	38.8084	0.00279595	60.9095	0.0341394	0.00866449	25815	24277	15919	1785
Farm 1 Feces (Replicate 3)	38.3378	0.013056	61.4428	0.0298908	0.0179821	25416	23832	15034	1785
Farm 1 Feces (Replicate 4)	38.6507	0	61.1278	0.0767953	0.0135586	41110	38946	22928	1785
Farm 1 Feces (Replicate 5)	38.3489	0.0048095	61.401	0.0715716	0.0372609	17429	16247	10486	1785
Farm 1 Grass (Replicate 1)	53.7611	0	46.1844	0.0123215	0.0333564	29111	26723	17387	350
Farm 1 Grass (Replicate 2)	54.54	0.028461	45.4191	0.0124113	0	7118	6533	4373	350
Farm 1 Grass (Replicate 3)	52.5083	0.024714	47.3734	0.0628677	0	23913	22331	14558	350
Farm 1 Grass (Replicate 4)	54.8703	0.00952382	45.0983	0.00363402	0.0147569	14179	13094	8249	350
Farm 1 Grass (Replicate 5)	52.8739	0.0507766	46.9887	0.0516665	0.0349675	29905	27429	18411	350
Farm 1 Grass (Replicate 6)	52.2067	0	47.1316	0	0	15266	13915	8848	350
Farm 2 Feces (Replicate 1)	19.087	11.6778	69.1851	0.00387976	0.00525158	85271	80167	48506	620
Farm 2 Feces (Replicate 2)	17.6854	12.4681	69.7739	0.0249736	0.0394379	14121	12965	8241	620
Farm 2 Feces (Replicate 3)	16.5495	12.2577	71.1559	0.00365263	0.0296648	24569	22634	14319	620
Farm 2 Feces (Replicate 4)	19.1872	12.7415	67.9621	0.0389202	0.0702425	20016	18821	13356	620
Farm 2 Feces (Replicate 5)	17.6311	11.7912	70.5682	0.00103668	0.00841941	22729	21277	14036	620
Farm 2 Grass (Replicate 1)	18.6106	7.5943	73.5479	0.0388252	0.105106	45487	41213	26224	465
Farm 2 Grass (Replicate 2)	19.4894	8.70125	71.7759	0.0121692	0.00549067	28183	25701	18551	465
Farm 2 Grass (Replicate 3)	18.0017	8.03399	73.7044	0.0680788	0.0650473	26474	24290	17688	465
Farm 2 Grass (Replicate 4)	17.6685	6.49933	75.7597	0.0174236	0.0550302	24383	22034	12918	465
Farm 2 Grass (Replicate 5)	20.0926	9.15816	70.6965	0.0203405	0.0165195	16456	14898	9708	465
Farm 2 Grass (Replicate 6)	18.2397	6.91043	74.8159	0	0.0308256	23318	20945	13442	465
Farm 2 Grass (Replicate 7)	17.1695	6.85377	75.9504	0.00628656	0.0170188	20903	19393	13653	465
Farm 2 Grass (Replicate 8)	16.2128	7	77.2659	0.171996	0	26359	23274	15416	465
Farm 3 Feces (Replicate 1)	0	0	97.3627	0	3	76899	65065	45408	465
Farm 3 Feces (Replicate 2)	0.115645	0.0165084	98.3463	0.0167977	1.50065	86273	70527	45141	465
Farm 3 Feces (Replicate 3)	0.197269	0.0265959	99.0307	0.0121779	0.725288	39838	31655	18635	465
Farm 3 Feces (Replicate 4)	0.0822781	0.0044371	98.3997	0.00169307	1.51024	33411	27972	18430	465
Farm 3 Feces (Replicate 5)	0.0663859	0.00671263	98.3611	0.00170757	1.56246	23499	19623	13600	465
Farm 3 Grass (Replicate 1)	2.35241	0.00460754	91.0062	3.42831	3.19838	25626	23612	14256	605
Farm 3 Grass (Replicate 2)	2.65524	0	91.2218	2.57686	3.53877	30421	28033	19689	605
Farm 3 Grass (Replicate 3)	1.96403	0	92.9823	2.13692	2.91302	34690	32046	20083	605
Farm 3 Grass (Replicate 4)	1.07513	0.0191845	94.9531	1.96183	1.98833	25802	23581	13577	605
Farm 3 Grass (Replicate 5)	1.96448	0.0112173	93.1367	1.79768	3.08992	25185	22568	13586	605
Farm 3 Grass (Replicate 6)	1.84	0.00468055	92.9154	2.13244	3.10402	27401	24800	14451	605

## Sheet: Table S2 Post-winter
Additional file 1: Table S2. Post-winter sqeuencing results for each sample
Sample	Cooperia oncophora (%)	Ostertagia ostertagi (%)	Nematodirus helvetianus (%)	Trichostrongylus axei (%)	Total reads pre quality filtering	Total reads post quality filtering	Total reads assigned to reference sequences in database	L3 number
Farm 1 Feces (Replicate 1)	58.0466	41.6994	0	0	20611	19185	12299	950
Farm 1 Feces (Replicate 2)	56.7794	43.0079	0	0	35088	33117	23379	950
Farm 1 Feces (Replicate 3)	58.1142	41.7182	0	0	50470	47222	30051	950
Farm 1 Feces (Replicate 4)	57.5625	42.2248	0	0	20652	19145	12409	950
Farm 1 Grass (Replicate 1)	63.0466	36.6664	0	0	35154	32561	20690	340
Farm 1 Grass (Replicate 2)	62.2277	37.4007	0	0	32265	30290	21121	340
Farm 1 Grass (Replicate 3)	61.3595	38.2777	0	0	18884	17696	12669	340
Farm 1 Grass (Replicate 4)	63.7864	35.8272	0	0	23374	22055	16023	340
Farm 2 Feces (Replicate 1)	69.1842	30.7532	0	0	45493	42899	27658	600
Farm 2 Feces (Replicate 2)	66.3126	33.5474	0	0	36672	34360	22047	600
Farm 2 Feces (Replicate 3)	69.5163	30.377	0	0	52748	48956	31929	600
Farm 2 Feces (Replicate 4)	66.8704	33.1277	0	0	42436	39431	26193	600
Farm 2 Grass (Replicate 1)	62.9606	36.7519	0	0	36162	33509	21813	130
Farm 2 Grass (Replicate 2)	65.2672	34.5919	0	0	28776	26385	19291	130
Farm 2 Grass (Replicate 3)	65.2395	34.5727	0	0	42821	39863	29157	130
Farm 2 Grass (Replicate 4)	64.486	35.3022	0	0	20183	18520	12328	130
Farm 2 Grass (Replicate 5)	67.4463	32.4386	0	0	30381	28072	21081	130
Farm 3 Feces (Replicate 1)	17.8721	77.6847	1.53192	2.91125	28842	26618	16197	220
Farm 3 Feces (Replicate 2)	19.1507	75.709	1.95683	3.18348	25409	23939	15471	220
Farm 3 Feces (Replicate 3)	16.1518	79.7657	1.48106	2.59845	40154	37450	24116	220
Farm 3 Feces (Replicate 4)	19.3283	76.4477	1.39751	2.8214	28413	26619	17215	220
Farm 3 Feces (Replicate 5)	20.6801	74.8413	0.832294	3.63867	24197	22183	14034	220
Farm 3 Feces (Replicate 6)	16.1506	79.9636	1.61071	2.26896	17136	16031	10837	220
Farm 3 Grass (Replicate 1)	1.46561	86.9648	2.74645	8.81467	23989	22383	14756	80
Farm 3 Grass (Replicate 2)	1.75383	86.0108	3.13111	9.0685	21185	19559	12599	80
Farm 3 Grass (Replicate 3)	1.25896	88.9699	2.67633	7.09103	29618	27287	17765	80
Farm 3 Grass (Replicate 4)	1.84598	87.6195	2.47605	8.05844	21224	18898	12062	80
Farm 3 Grass (Replicate 5)	1.11777	88.4967	2.41685	7.9606	24459	22659	14298	80
