# Supplementary material for: High levels of third-stage larvae (L3) overwinter survival for multiple cattle gastrointestinal nematode species on western Canadian pastures as revealed by ITS2 rDNA metabarcoding
Source: Parasit Vectors. 2020 Sep 10;13:458. doi: 10.1186/s13071-020-04337-2 (PMC7488095; doi:10.1186/s13071-020-04337-2)
Supplement: Supplementary file 2 — Additional file 2: Alignment S2. Database used in the bioinformatics analysis which contains all available ITS2 rDNA sequences from the relevant nematodes. It is a combination of our own reference sequences and those from public databases. [file 13071_2020_4337_MOESM2_ESM.docx]

>AB367794.1_Trichuris_discolor
-----------AACTTGAATACTTTGAACGCACATTGCAGCGTCGATCAAACATGTCGGCGCTACGCCTGTCTGAGG-GTCGTTACCGACACGCAATTGCGCTCA--------------GGCTGACGCCACCGTGGC-TTCGGTACAGGA------AG-CTGCGCGTGGCGGCACGATGC----GCCTCT-GAGCGTTACGCTGCTGCTGATGGC-GGTCGAGTGCCGCTGGG----------------------CC-------------------------------AGCCGCAGCTGGCCGGCAACCGCTACT-----AGCAGCAGAGAGCAGTCGG-----------------------------CTCGGCG-GAGAACGTAGGCCTTCCGAGTCGACTTTTCATGCTCGTAATCGCGGCGCAGGCGACCAT--------------------------------------------------------------------------------------------------------------------------------------------------------CGAGAAACGGCTGCAAAG-----------------------------------------------------------------------
>AB367795.1_Trichuris_discolor
-----------AACTTGAATACTTTGAACGCACATTGCAGCGTCGATCAAACATGTCGGCGCTACGCCTGTCTGAGG-GTCGTTACCGACACGCAATTGCGCTCA--------------GGCTGACGCCACCGTGGC-TTCGGTACAGGA------AG-CTGCGCGTGGCGGCACGATGC----GCCTCT-GAGCGTTACGCTGCTGCTGATGGC-GGTCGAGTGCCGCTGGG----------------------CC-------------------------------AGCCGCAGCTGGCCGGCAACCGCTACT-----AGCAGCAGAGAGCAGTCGG-----------------------------CTCGGCG-GAGAACGTAGGCCTTCCGAGTCGACTTTTCATGCTCGTAATCGCGGCGCAGGCGACCAT--------------------------------------------------------------------------------------------------------------------------------------------------------CGAGAAACGGCTGCAAAG-----------------------------------------------------------------------
>FR870272.1_Trichuris_discolor
-----------AACTTGAATACTTTGAACGCACATTGCAGCGTCGATCAAACATGTCGGCGCTACGCCTGTCTGAGG-GTCGTTACCGACACGCAATTGCGCTCA--------------GGCTGACGCCACCGTGGC-TTCGGTACAGGA------AG-CTGCGCGTGGCGGCACGATGC----GCCTCT-GAGCGTTACGCTGCTGCTGATGGC-GGTCGAGTGCCGCTGGG----------------------CC-------------------------------AGCCGCAGCTGGCCGGCAACCGCTACT-----AGCAGCAGAGAGCAGTCGG-----------------------------CTCGGCG-GAGAACGTAGGCCTTCCGAGTCGACTTTTCATGCTCGTAATCGCGGCGCAGGCGACCAT--------------------------------------------------------------------------------------------------------------------------------------------------------CGAGAAACGGCTGCAAAG-----------------------------------------------------------------------
>HE608847.1_Trichuris_discolor
-----------AACTTGAATACTTTGAACGCACATTGCAGCGTCGATCAAACATGTCGGCGCTACGCCTGTCTGAGG-GTCGTTACCGACACGCAATTGCGCTCA--------------GGCTGACGCCACCGTGGC-TTCGGTACAGGA------AG-CTGCGCGTGGCGGCACGATGC----GCCTCT-GAGCGTTACGCTGCTGCTGATGGC-GGTCGAGTGCCGCTGGG----------------------CC-------------------------------AGCCGCAGCTGGCCGGCAACCGCTACT-----AGCAGCAGAGAGCAGTCGG-----------------------------CTCGGCG-GAGAACGTAGGCCTTCCGAGTCGACTTTTCATGCTCGTAATCGCGGCGCAGGCGACCAT--------------------------------------------------------------------------------------------------------------------------------------------------------CGAGAAACGGCTGCAAAG-----------------------------------------------------------------------
>HE608848.1_Trichuris_discolor
-----------AACTTGAATACTTTGAACGCACATTGCAGCGTCGATCAAACATGTCGGCGCTACGCCTGTCTGAGG-GTCGTTACCGACACGCAATTGCGCTCA--------------GGCTGACGCCACCGTGGC-TTCGGTACAGGA------AG-CTGCGCGTGGCGGCACGATGC----GCCTCT-GAGCGTTACGCTGCTGCTGATGGC-GGTCGAGTGCCGCTGGG----------------------CC-------------------------------AGCCGCAGCTGGCCGGCAACCGCTACT-----AGCAGCAGAGAGCAGTCGG-----------------------------CTCGGCG-GAGAACGTAGGCCTTCCGAGTCGACTTTTCATGCTCGTAATCGCGGCGCAGGCGACCAT--------------------------------------------------------------------------------------------------------------------------------------------------------CGAGAAACGGCTGCAAAG-----------------------------------------------------------------------
>HE608849.1_Trichuris_discolor
-----------AACTTGAATACTTTGAACGCACATTGCAGCGTCGATCAAACATGTCGGCGCTACGCCTGTCTGAGG-GTCGTTACCGACACGCAATTGCGCTCA--------------GGCTGACGCCACCGTGGC-TTCGGTACAGGA------AG-CTGCGCGTGGCGGCACGATGC----GCCTCT-GAGCGTTACGCTGCTGCTGATGGC-GGTCGAGTGCCGCTGGG----------------------CC-------------------------------AGCCGCAGCTGGCCGGCAACCGCTACT-----AGCAGCAGAGAGCAGTCGG-----------------------------CTCGGCG-GAGAACGTAGGCCTTCCGAGTCGACTTTTCATGCTCGTAATCGCGGCGCAGGCGACCAT--------------------------------------------------------------------------------------------------------------------------------------------------------CGAGAAACGGCTGCAAAG-----------------------------------------------------------------------
>HE608850.1_Trichuris_discolor
-----------AACTTGAATACTTTGAACGCACATTGCAGCGTCGATCAAACATGTCGGCGCTACGCCTGTCTGAGG-GTCGTTACCGACACGCAATTGCGCTCA--------------GGCTGACGCCACCGTGGC-TTCGGTACAGGA------AG-CTGCGCGTGGCGGCACGATGC----GCCTCT-GAGCGTTACGCTGCTGCTGATGGC-GGTCGAGTGCCGCTGGG----------------------CC-------------------------------AGCCGCAGCTGGCCGGCAACCGCTACT-----AGCAGCAGAGAGCAGTCGG-----------------------------CTCGGCG-GAGAACGTAGGCCTTCCGAGTCGACTTTTCATGCTCGTAATCGCGGCGCAGGCGACCAT--------------------------------------------------------------------------------------------------------------------------------------------------------CGAGAAACGGCTGCAAAG-----------------------------------------------------------------------
>JX218220.2_Trichuris_discolor
-----------AACTTGAATACTTTGAACGCACATTGCAGCGTCGATCAAACATGTCGGCGCTACGCCTGTCTGAGG-GTCGTTACCGACACGCAATTGCGCTCA--------------GGCTGACGCCACCGTGGC-TTCGGTACAGGA------AG-CTGCGCGTGGCGGCACGATGC----GCCTCT-GAGCGTTACGCTGCTGCTGATGGC-GGTCGAGTGCCGCTGGG----------------------CC-------------------------------AGCCGCAGCTGGCCGGCAACCGCTACT-----AGCAGCAGAGAGCAGTCGG-----------------------------CTCGGCG-GAGAACGTAGGCCTTCCGAGTCGACTTTTCATGCTCGTAATCGCGGCGCAGGCGACCAT--------------------------------------------------------------------------------------------------------------------------------------------------------CGAGAAACGGCTGCAAAG-----------------------------------------------------------------------
>JX218221.1_Trichuris_discolor
-----------AACTTGAATACTTTGAACGCACATTGCAGCGTCGATCAAACATGTCGGCGCTACGCCTGTCTGAGG-GTCGTTACCGACACGCAATTGCGCTCA--------------GGCTGACGCCACCGTGGC-TTCGGTACAGGA------AG-CTGCGCGTGGCGGCACGATGC----GCCTCT-GAGCGTTACGCTGCTGCTGATGGC-GGTCGAGTGCCGCTGGG----------------------CC-------------------------------AGCCGCAGCTGGCCGGCAACCGCTACT-----AGCAGCAGAGAGCAGTCGG-----------------------------CTCGGCG-GAGAACGTAGGCCTTCCGAGTCGACTTTTCATGCTCGTAATCGCGGCGCAGGCGACCAT--------------------------------------------------------------------------------------------------------------------------------------------------------CGAGAAACGGCTGCAAAG-----------------------------------------------------------------------
>JX218222.2_Trichuris_discolor
-----------AACTTGAATACTTTGAACGCACATTGCAGCGTCGATCAAACATGTCGGCGCTACGCCTGTCTGAGG-GTCGTTACCGACACGCAATTGCGCTCA--------------GGCTGACGCCACCGTGGC-TTCGGTACAGGA------AG-CTGCGCGTGGCGGCACGATGC----GCCTCT-GAGCGTTACGCTGCTGCTGATGGC-GGTCGAGTGCCGCTGGG----------------------CC-------------------------------AGCCGCAGCTGGCCGGCAACCGCTACT-----AGCAGCAGAGAGCAGTCGG-----------------------------CTCGGCG-GAGAACGTAGGCCTTCCGAGTCGACTTTTCATGCTCGTAATCGCGGCGCAGGCGACCAT--------------------------------------------------------------------------------------------------------------------------------------------------------CGAGAAACGGCTGCAAAG-----------------------------------------------------------------------
>JX218223.2_Trichuris_discolor
-----------AACTTGAATACTTTGAACGCACATTGCAGCGTCGATCAAACATGTCGGCGCTACGCCTGTCTGAGG-GTCGTTACCGACACGCAATTGCGCTCA--------------GGCTGACGCCACCGTGGC-TTCGGTACAGGA------AG-CTGCGCGTGGCGGCACGATGC----GCCTCT-GAGCGTTACGCTGCTGCTGATGGC-GGTCGAGTGCCGCTGGG----------------------CC-------------------------------AGCCGCAGCTGGCCGGCAACCGCTACT-----AGCAGCAGAGAGCAGTCGG-----------------------------CTCGGCG-GAGAACGTAGGCCTTCCGAGTCGACTTTTCATGCTCGTAATCGCGGCGCAGGCGACCAT--------------------------------------------------------------------------------------------------------------------------------------------------------CGAGAAACGGCTGCAAAG-----------------------------------------------------------------------
>HE608846.1_Trichuris_discolor
-----------AACTTGAATACTTTGAACGCACATTGCAGCGTCGATCAAACATGTCGGCGCTACGCCTGTCTGAGG-GTCGTTACCGACACGCAATTGCGCTCA--------------GGCTGACGCCACCGTGGC-TTCGGTACAGGA------AG-CTTCGCGTGGCGGCACGATGC----GCCTCT-GAGCGTTACGCTGCTGCTGATGGC-GGTCGAGTGCCGCTGGG----------------------CC-------------------------------AGCCGCAGCTGGCCGGCAACCGCTACT-----AGCAGCAGAGAGCAGTCGG-----------------------------CTCGGCG-GAGAACGTAGGCCTTCCGAGTCGACTTTTCATGCTCGTAATCGCGGCGCAGGCGACCAT--------------------------------------------------------------------------------------------------------------------------------------------------------CGAGAAACGGCTGCAAAG-----------------------------------------------------------------------
>FR870273.1_Trichuris_discolor
-----------AACTTGAATACTTTGAACGCACATTGCAGCGTCGATCAAACATGTCGGCGCTACGCCTGTCTGAGG-GTCGTTACCGACACGCAATTGCGCTCA--------------GGCTGATGCCACCGTAGC-TTCGGTACAGGA------AG-CTGCGCGTGGGGGCACGACGC----GCCTGT-GAGCGTTACGCTGCTGCTGGTGGC-GGTCGAGTGCCGCTGGG----------------------CC-------------------------------AGCCGTAGCTGACCGGCAACCGGTACT-----AGCAGCAGAGAGCAGTCGG-----------------------------CTCGGCG-GGGAACGTAGGCCTTCCGAGTCGACTTTCTATGCTCGTAATCGCGGCGCAGGCGACCAT--------------------------------------------------------------------------------------------------------------------------------------------------------CGAGAAACGGCTGCAAAG-----------------------------------------------------------------------
>HE608851.1_Trichuris_discolor
-----------AACTTGAATACTTTGAACGCACATTGCAGCGTCGATCAAACATGTCGGCGCTACGCCTGTCTGAGG-GTCGTTACCGACACGCAATTGCGCTCA--------------GGCTGATGCCACCGTAGC-TTCGGTACAGGA------AG-CTGCGCGTGGGGGCACGACGC----GCCTGT-GAGCGTTACGCTGCTGCTGGTGGC-GGTCGAGTGCCGCTGGG----------------------CC-------------------------------AGCCGTAGCTGACCGGCAACCGGTACT-----AGCAGCAGAGAGCAGTCGG-----------------------------CTCGGCG-GGGAACGTAGGCCTTCCGAGTCGACTTTCTATGCTCGTAATCGCGGCGCAGGCGACCAT--------------------------------------------------------------------------------------------------------------------------------------------------------CGAGAAACGGCTGCAAAG-----------------------------------------------------------------------
>HE608852.1_Trichuris_discolor
-----------AACTTGAATACTTTGAACGCACATTGCAGCGTCGATCAAACATGTCGGCGCTACGCCTGTCTGAGG-GTCGTTACCGACACGCAATTGCGCTCA--------------GGCTGATGCCACCGTAGC-TTCGGTACAGGA------AG-CTGCGCGTGGGGGCACGACGC----GCCTGT-GAGCGTTACGCTGCTGCTGGTGGC-GGTCGAGTGCCGCTGGG----------------------CC-------------------------------AGCCGTAGCTGACCGGCAACCGGTACT-----AGCAGCAGAGAGCAGTCGG-----------------------------CTCGGCG-GGGAACGTAGGCCTTCCGAGTCGACTTTCTATGCTCGTAATCGCGGCGCAGGCGACCAT--------------------------------------------------------------------------------------------------------------------------------------------------------CGAGAAACGGCTGCAAAG-----------------------------------------------------------------------
>HE608853.1_Trichuris_discolor
-----------AACTTGAATACTTTGAACGCACATTGCAGCGTCGATCAAACATGTCGGCGCTACGCCTGTCTGAGG-GTCGTTACCGACACGCAATTGCGCTCA--------------GGCTGATGCCACCGTAGC-TTCGGTACAGGA------AG-CTGCGCGTGGGGGCACGACGC----GCCTGT-GAGCGTTACGCTGCTGCTGGTGGC-GGTCGAGTGCCGCTGGG----------------------CC-------------------------------AGCCGTAGCTGACCGGCAACCGGTACT-----AGCAGCAGAGAGCAGTCGG-----------------------------CTCGGCG-GGGAACGTAGGCCTTCCGAGTCGACTTTCTATGCTCGTAATCGCGGCGCAGGCGACCAT--------------------------------------------------------------------------------------------------------------------------------------------------------CGAGAAACGGCTGCAAAG-----------------------------------------------------------------------
>HE608854.1_Trichuris_discolor
-----------AACTTGAATACTTTGAACGCACATTGCAGCGTCGATCAAACATGTCGGCGCTACGCCTGTCTGAGG-GTCGTTACCGACACGCAATTGCGCTCA--------------GGCTGATGCCACCGTAGC-TTCGGTACAGGA------AG-CTGCGCGTGGGGGCACGACGC----GCCTGT-GAGCGTTACGCTGCTGCTGGTGGC-GGTCGAGTGCCGCTGGG----------------------CC-------------------------------AGCCGTAGCTGACCGGCAACCGGTACT-----AGCAGCAGAGAGCAGTCGG-----------------------------CTCGGCG-GGGAACGTAGGCCTTCCGAGTCGACTTTCTATGCTCGTAATCGCGGCGCAGGCGACCAT--------------------------------------------------------------------------------------------------------------------------------------------------------CGAGAAACGGCTGCAAAG-----------------------------------------------------------------------
>HE608855.1_Trichuris_discolor
-----------AACTTGAATACTTTGAACGCACATTGCAGCGTCGATCAAACATGTCGGCGCTACGCCTGTCTGAGG-GTCGTTACCGACACGCAATTGCGCTCA--------------GGCTGATGCCACCGTAGC-TTCGGTACAGGA------AG-CTGCGCGTGGGGGCACGACGC----GCCTGT-GAGCGTTACGCTGCTGCTGGTGGC-GGTCGAGTGCCGCTGGG----------------------CC-------------------------------AGCCGTAGCTGACCGGCAACCGGTACT-----AGCAGCAGAGAGCAGTCGG-----------------------------CTCGGCG-GGGAACGTAGGCCTTCCGAGTCGACTTTCTATGCTCGTAATCGCGGCGCAGGCGACCAT--------------------------------------------------------------------------------------------------------------------------------------------------------CGAGAAACGGCTGCAAAG-----------------------------------------------------------------------
>Trichuris_ovis(AJ238220.1)
--------------------------------------------------------------------------------TGTTATCGACACGCAATTGCGCTCA--------------GGCTGACGCGACCGTGGCTTTAGGTACGTGG------AG-CTACGCGTGGCGGCACGTTAC----GCCTCT-AAGCGCTACGCTGCTGCTGATGGT-GGTCGAGTGCCGGTGGT----------------------TC-------------------------------AGCCGTAGCTGACCGGCAACCGCTACT-----AGCAGCGGAGAGCAGTCGG-----------------------------CTCGGCA-GAGAACGTGGGCTTTCCGAGTCGGCTTTTTACCCTCCTAATCGCGGCGCAGGCGACCAT--------------------------------------------------------------------------------------------------------------------------------------------------------CGAGAAACGGCTGCAAAG-----------------------------------------------------------------------
>Trichuris_ovis(AY439019.1)
--------------------------------------------------------------------------------CGTTATCGACANGCAATTGCGCTCA--------------GGCTGACGCCNCCGTGGC-TTAGGTACTTGA------AG-CTACGCGTGGCGGCACGCTAC----GCCTNT-AAGCGCTACGCTGCTGCTGATGGC-GGTCGAGTGCCGCTGGG----------------------TC-------------------------------ANCCGCAGCTGACCGGCAGCCGCTACT-----AGCAGCGGAGAGCAGTCGG-----------------------------CTCGGCA-GAGAACGTAGGCTTTCCGAGTCGGCTTTTTACCCTCCTAATCGCGGCGCAGGCGACCAT--------------------------------------------------------------------------------------------------------------------------------------------------------CGAGAAACGGCTGCAAAG-----------------------------------------------------------------------
>Trichuris_ovis(JF680987.1)
--------------------------------------------------------------------------------CGTTATCGACACGCAATTGCGCTCA--------------GGCTGACGCCACCGTGGC-TTAGGTACTTGA------AG-CTACGCGTGGCGGCACGCTAC----GCCTCT-AAGCGCTACGCTGCTGCTGATGGC-GGTCGAGTGCCGCTGGG----------------------TC-------------------------------AGCCGCAGCTGACCGGCAGCCGCTACT-----AGCAGCGGAGAGCAGTCGG-----------------------------CTCGGCA-GAGAACGTAGGCTTTCCGAGTCGGCTTTTTACCCTCCTAATCGCGGCGCAGGCGACCAT--------------------------------------------------------------------------------------------------------------------------------------------------------CGAGAAACGGCTGCAAAG-----------------------------------------------------------------------
>Trichuris_ovis(JX218200.1)
--------------------------------------------------------------------------------CGTTATCGACACGCAATTGCGCTCA--------------GGCTGACGCCACCGTGGC-TTAGGTACTTGA------AG-CTACGCGTGGCGGCACGCTAC----GCCTCT-AAGCGCTACGCTGCTGCTGATGGC-GGTCGAGTGCCGCTGGG----------------------TC-------------------------------AGCCGCAGCTGACCGGCAGCCGCTACT-----AGCAGCGGAGAGCAGTCGG-----------------------------CTCGGCA-GAGAACGTAGGCTTTCCGAGTCGGCTTTTTACCCTCCTAATCGCGGCGCAGGCGACCAT--------------------------------------------------------------------------------------------------------------------------------------------------------CGAGAAACGGCTGCAAAG-----------------------------------------------------------------------
>Trichuris_ovis(JX218201.1)
--------------------------------------------------------------------------------CGTTATCGACACGCAATTGCGCTCA--------------GGCTGACGCCACCGTGGC-TTAGGTACTTGA------AG-CTACGCGTGGCGGCACGCTAC----GCCTCT-AAGCGCTACGCTGCTGCTGATGGC-GGTCGAGTGCCGCTGGG----------------------TC-------------------------------AGCCGCAGCTGACCGGCAGCCGCTACT-----AGCAGCGGAGAGCAGTCGG-----------------------------CTCGGCA-GAGAACGTAGGCTTTCCGAGTCGGCTTTTTACCCTCCTAATCGCGGCGCAGGCGACCAT--------------------------------------------------------------------------------------------------------------------------------------------------------CGAGAAACGGCTGCAAAG-----------------------------------------------------------------------
>Trichuris_ovis(JX218203.1)
--------------------------------------------------------------------------------CGTTATCGACACGCAATTGCGCTCA--------------GGCTGACGCCACCGTGGC-TTAGGTACTTGA------AG-CTACGCGTGGCGGCACGCTAC----GCCTCT-AAGCGCTACGCTGCTGCTGATGGC-GGTCGAGTGCCGCTGGG----------------------TC-------------------------------AGCCGCAGCTGACCGGCAGCCGCTACT-----AGCAGCGGAGAGCAGTCGG-----------------------------CTCGGCA-GAGAACGTAGGCTTTCCGAGTCGGCTTTTTACCCTCCTAATCGCGGCGCAGGCGACCAT--------------------------------------------------------------------------------------------------------------------------------------------------------CGAGAAACGGCTGCAAAG-----------------------------------------------------------------------
>Trichuris_ovis(JX218205.1)
--------------------------------------------------------------------------------CGTTATCGACACGCAATTGCGCTCA--------------GGCTGACGCCACCGTGGC-TTAGGTACTTGA------AG-CTACGCGTGGCGGCACGCTAC----GCCTCT-AAGCGCTACGCTGCTGCTGATGGC-GGTCGAGTGCCGCTGGG----------------------TC-------------------------------AGCCGCAGCTGACCGGCAGCCGCTACT-----AGCAGCGGAGAGCAGTCGG-----------------------------CTCGGCA-GAGAACGTAGGCTTTCCGAGTCGGCTTTTTACCCTCCTAATCGCGGCGCAGGCGACCAT--------------------------------------------------------------------------------------------------------------------------------------------------------CGAGAAACGGCTGCAAAG-----------------------------------------------------------------------
>Trichuris_ovis(JX218206.1)
--------------------------------------------------------------------------------CGTTATCGACACGCAATTGCGCTCA--------------GGCTGACGCCACCGTGGC-TTAGGTACTTGA------AG-CTACGCGTGGCGGCACGCTAC----GCCTCT-AAGCGCTACGCTGCTGCTGATGGC-GGTCGAGTGCCGCTGGG----------------------TC-------------------------------AGCCGCAGCTGACCGGCAGCCGCTACT-----AGCAGCGGAGAGCAGTCGG-----------------------------CTCGGCA-GAGAACGTAGGCTTTCCGAGTCGGCTTTTTACCCTCCTAATCGCGGCGCAGGCGACCAT--------------------------------------------------------------------------------------------------------------------------------------------------------CGAGAAACGGCTGCAAAG-----------------------------------------------------------------------
>Trichuris_ovis(JX218208.1)
--------------------------------------------------------------------------------CGTTATCGACACGCAATTGCGCTCA--------------GGCTGACGCCACCGTGGC-TTAGGTACTTGA------AG-CTACGCGTGGCGGCACGCTAC----GCCTCT-AAGCGCTACGCTGCTGCTGATGGC-GGTCGAGTGCCGCTGGG----------------------TC-------------------------------AGCCGCAGCTGACCGGCAGCCGCTACT-----AGCAGCGGAGAGCAGTCGG-----------------------------CTCGGCA-GAGAACGTAGGCTTTCCGAGTCGGCTTTTTACCCTCCTAATCGCGGCGCAGGCGACCAT--------------------------------------------------------------------------------------------------------------------------------------------------------CGAGAAACGGCTGCAAAG-----------------------------------------------------------------------
>Trichuris_ovis(JX218210.1)
--------------------------------------------------------------------------------CGTTATCGACACGCAATTGCGCTCA--------------GGCTGACGCCACCGTGGC-TTAGGTACTTGA------AG-CTACGCGTGGCGGCACGCTAC----GCCTCT-AAGCGCTACGCTGCTGCTGATGGC-GGTCGAGTGCCGCTGGG----------------------TC-------------------------------AGCCGCAGCTGACCGGCAGCCGCTACT-----AGCAGCGGAGAGCAGTCGG-----------------------------CTCGGCA-GAGAACGTAGGCTTTCCGAGTCGGCTTTTTACCCTCCTAATCGCGGCGCAGGCGACCAT--------------------------------------------------------------------------------------------------------------------------------------------------------CGAGAAACGGCTGCAAAG-----------------------------------------------------------------------
>Trichuris_ovis(JX218211.1)
--------------------------------------------------------------------------------CGTTATCGACACGCAATTGCGCTCA--------------GGCTGACGCCACCGTGGC-TTAGGTACTTGA------AG-CTACGCGTGGCGGCACGCTAC----GCCTCT-AAGCGCTACGCTGCTGCTGATGGC-GGTCGAGTGCCGCTGGG----------------------TC-------------------------------AGCCGCAGCTGACCGGCAGCCGCTACT-----AGCAGCGGAGAGCAGTCGG-----------------------------CTCGGCA-GAGAACGTAGGCTTTCCGAGTCGGCTTTTTACCCTCCTAATCGCGGCGCAGGCGACCAT--------------------------------------------------------------------------------------------------------------------------------------------------------CGAGAAACGGCTGCAAAG-----------------------------------------------------------------------
>Trichuris_ovis(JX218212.1)
--------------------------------------------------------------------------------CGTTATCGACACGCAATTGCGCTCA--------------GGCTGACGCCACCGTGGC-TTAGGTACTTGA------AG-CTACGCGTGGCGGCACGCTAC----GCCTCT-AAGCGCTACGCTGCTGCTGATGGC-GGTCGAGTGCCGCTGGG----------------------TC-------------------------------AGCCGCAGCTGACCGGCAGCCGCTACT-----AGCAGCGGAGAGCAGTCGG-----------------------------CTCGGCA-GAGAACGTAGGCTTTCCGAGTCGGCTTTTTACCCTCCTAATCGCGGCGCAGGCGACCAT--------------------------------------------------------------------------------------------------------------------------------------------------------CGAGAAACGGCTGCAAAG-----------------------------------------------------------------------
>Trichuris_ovis(JX218213.1)
--------------------------------------------------------------------------------CGTTATCGACACGCAATTGCGCTCA--------------GGCTGACGCCACCGTGGC-TTAGGTACTTGA------AG-CTACGCGTGGCGGCACGCTAC----GCCTCT-AAGCGCTACGCTGCTGCTGATGGC-GGTCGAGTGCCGCTGGG----------------------TC-------------------------------AGCCGCAGCTGACCGGCAGCCGCTACT-----AGCAGCGGAGAGCAGTCGG-----------------------------CTCGGCA-GAGAACGTAGGCTTTCCGAGTCGGCTTTTTACCCTCCTAATCGCGGCGCAGGCGACCAT--------------------------------------------------------------------------------------------------------------------------------------------------------CGAGAAACGGCTGCAAAG-----------------------------------------------------------------------
>Trichuris_ovis(JX218214.1)
--------------------------------------------------------------------------------CGTTATCGACACGCAATTGCGCTCA--------------GGCTGACGCCACCGTGGC-TTAGGTACTTGA------AG-CTACGCGTGGCGGCACGCTAC----GCCTCT-AAGCGCTACGCTGCTGCTGATGGC-GGTCGAGTGCCGCTGGG----------------------TC-------------------------------AGCCGCAGCTGACCGGCAGCCGCTACT-----AGCAGCGGAGAGCAGTCGG-----------------------------CTCGGCA-GAGAACGTAGGCTTTCCGAGTCGGCTTTTTACCCTCCTAATCGCGGCGCAGGCGACCAT--------------------------------------------------------------------------------------------------------------------------------------------------------CGAGAAACGGCTGCAAAG-----------------------------------------------------------------------
>Trichuris_ovis(JX218215.1)
--------------------------------------------------------------------------------CGTTATCGACACGCAATTGCGCTCA--------------GGCTGACGCCACCGTGGC-TTAGGTACTTGA------AG-CTACGCGTGGCGGCACGCTAC----GCCTCT-AAGCGCTACGCTGCTGCTGATGGC-GGTCGAGTGCCGCTGGG----------------------TC-------------------------------AGCCGCAGCTGACCGGCAGCCGCTACT-----AGCAGCGGAGAGCAGTCGG-----------------------------CTCGGCA-GAGAACGTAGGCTTTCCGAGTCGGCTTTTTACCCTCCTAATCGCGGCGCAGGCGACCAT--------------------------------------------------------------------------------------------------------------------------------------------------------CGAGAAACGGCTGCAAAG-----------------------------------------------------------------------
>Trichuris_ovis(JX218216.1)
--------------------------------------------------------------------------------CGTTATCGACACGCAATTGCGCTCA--------------GGCTGACGCCACCGTGGC-TTAGGTACTTGA------AG-CTACGCGTGGCGGCACGCTAC----GCCTCT-AAGCGCTACGCTGCTGCTGATGGC-GGTCGAGTGCCGCTGGG----------------------TC-------------------------------AGCCGCAGCTGACCGGCAGCCGCTACT-----AGCAGCGGAGAGCAGTCGG-----------------------------CTCGGCA-GAGAACGTAGGCTTTCCGAGTCGGCTTTTTACCCTCCTAATCGCGGCGCAGGCGACCAT--------------------------------------------------------------------------------------------------------------------------------------------------------CGAGAAACGGCTGCAAAG-----------------------------------------------------------------------
>Trichuris_ovis(JX218202.1)
--------------------------------------------------------------------------------CGTTATCGACACGCAATTGCGCTCA--------------GGCTGAAGCCACCGTGGC-TTAGGTACTTGA------AG-CTACGCGTGGCGGCACGCTAC----GCCTCT-AAGCGCTACGCTGCTGCTGATGGC-GGTCGAGTGCCGCTGGG----------------------TC-------------------------------AGCCGCAGCTGACCGGCAGCCGCTACT-----AGCAGCGGAGAGCAGTCGG-----------------------------CTCGGCA-GAGAACGTAGGCTTTCCGAGTCGGCTTTTTACCCTCCTAATCGCGGCGCAGGCGACCAT--------------------------------------------------------------------------------------------------------------------------------------------------------CGAGAAACGGCTGCAAAG-----------------------------------------------------------------------
>Trichuris_ovis(JX218204.1)
--------------------------------------------------------------------------------CGTTATCGACACGCAATTGCGCTCA--------------GGCTGAAGCCACCGTGGC-TTAGGTACTTGA------AG-CTACGCGTGGCGGCACGCTAC----GCCTCT-AAGCGCTACGCTGCTGCTGATGGC-GGTCGAGTGCCGCTGGG----------------------TC-------------------------------AGCCGCAGCTGACCGGCAGCCGCTACT-----AGCAGCGGAGAGCAGTCGG-----------------------------CTCGGCA-GAGAACGTAGGCTTTCCGAGTCGGCTTTTTACCCTCCTAATCGCGGCGCAGGCGACCAT--------------------------------------------------------------------------------------------------------------------------------------------------------CGAGAAACGGCTGCAAAG-----------------------------------------------------------------------
>Trichuris_ovis(JX218207.1)
--------------------------------------------------------------------------------CGTTATCGACACGCAATTGCGCTCA--------------GGCTGAAGCCACCGTGGC-TTAGGTACTTGA------AG-CTACGCGTGGCGGCACGCTAC----GCCTCT-AAGCGCTACGCTGCTGCTGATGGC-GGTCGAGTGCCGCTGGG----------------------TC-------------------------------AGCCGCAGCTGACCGGCAGCCGCTACT-----AGCAGCGGAGAGCAGTCGG-----------------------------CTCGGCA-GAGAACGTAGGCTTTCCGAGTCGGCTTTTTACCCTCCTAATCGCGGCGCAGGCGACCAT--------------------------------------------------------------------------------------------------------------------------------------------------------CGAGAAACGGCTGCAAAG-----------------------------------------------------------------------
>Trichuris_ovis(JX218209.1)
--------------------------------------------------------------------------------CGTTATCGACACGCAATTGCGCTCA--------------GGCTGAAGCCACCGTGGC-TTAGGTACTTGA------AG-CTACGCGTGGCGGCACGCTAC----GCCTCT-AAGCGCTACGCTGCTGCTGATGGC-GGTCGAGTGCCGCTGGG----------------------TC-------------------------------AGCCGCAGCTGACCGGCAGCCGCTACT-----AGCAGCGGAGAGCAGTCGG-----------------------------CTCGGCA-GAGAACGTAGGCTTTCCGAGTCGGCTTTTTACCCTCCTAATCGCGGCGCAGGCGACCAT--------------------------------------------------------------------------------------------------------------------------------------------------------CGAGAAACGGCTGCAAAG-----------------------------------------------------------------------
>Trichuris_ovis(JX218217.1)
--------------------------------------------------------------------------------CGTTATCGACACGCAATTGCGCTCA--------------GGCTGAAGCCACCGTGGC-TTAGGTACTTGA------AG-CTACGCGTGGCGGCACGCTAC----GCCTCT-AAGCGCTACGCTGCTGCTGATGGC-GGTCGAGTGCCGCTGGG----------------------TC-------------------------------AGCCGCAGCTGACCGGCAGCCGCTACT-----AGCAGCGGAGAGCAGTCGG-----------------------------CTCGGCA-GAGAACGTAGGCTTTCCGAGTCGGCTTTTTACCCTCCTAATCGCGGCGCAGGCGACCAT--------------------------------------------------------------------------------------------------------------------------------------------------------CGAGAAACGGCTGCAAAG-----------------------------------------------------------------------
>Trichuris_ovis(JX218218.1)
--------------------------------------------------------------------------------CGTTATCGACACGCAATTGCGCTCA--------------GGCTGACGCCACCGTGGC-TTAGGTACTTGA------AG-CTAGGCGTGGCGGCACGCTAC----GCCTCT-AAGCGCTACGCTGCTGCTGATGGC-GGTCGAGTGCCGCTGGG----------------------TC-------------------------------AGCCGCAGCTGACCGGCAGCCGCTACT-----AGCAGCGGAGAGCAGTCGG-----------------------------CTCGGCA-GAGAACGTAGGCTTTCCGAGTCGGCTTTTTACCCTCCTAATCGCGGCGCAGGCGACCAT--------------------------------------------------------------------------------------------------------------------------------------------------------CGAGAAACGGCTGCAAAG-----------------------------------------------------------------------
>Ashworthius_sidemi(AJ577470.1)
----------------ATATAT-------------MTCWCTGTGTGTG-T-------------------RTTTCTCW-CTGTGTGWGYGGGGGCGCGTGT------CTCTCTC--TCW-CACAWAWATATCTCTCCC-CCSCGCGWGAGMGC----AT-ATATACACAC-ACCAC-A-G--------TGT-GTGTGTGGTMTG------CACACGCGCACATATGTGTGTGTG-------------------------------TGGTGTGTATATATATATATATATATATATTGCCA-CTATTTGAGTATGCTCAAT-GAATATTTGAGTTGAACTT-------------------------------GAATA-ATGA-CATGACAA------TGGCAATAAATT------------------------------------------------------------------------------------------------------------------------------------------------------------------------------------CATTTATCGATTGAATAATACAACCTGAGCTCAGGCGTGATTACCC-------------------------------------------
>Ashworthius_sidemi(EF467325.1)
TTCAGGGTTGTTAACGATATAC-------------TACAATGTGGCTA-A-------------------TTTTAACA-TTGTTAGTCGAATGGCATTTGT------CCTTTTCATTCA-AATAAGGATAATTCCCAT-TTGAGATCAAGA------AT-TTATACATGC-AACAG-G-T--------GT--TAATGTTGTTAA------AACAG-CATTAATATTTGTCTGAA-------------------------------TGGTATGAA------TATATATATATATATTGCCA-CTATTTGAGTATGCTCAAT-GAATATTTGAGTTGAACTT-------------------------------GAATA-ATGA-CATGACAA------TGGCAATAAATT------------------------------------------------------------------------------------------------------------------------------------------------------------------------------------CATTTATCGATTGAATAATACAACCTGAGCTCAGGCGTGATACCCGCTGAACTAAGC--------------------------------
>Ashworthius_sidemi(KF414630.1)
TTCAGGGTTGTTAACGATATAC-------------TACAATGTGGCTA-A-------------------TTTTAACA-TTGTTAGTCGAATGGCATTTGT------CCTTTTCATTCA-AATAAGGATAATTCCCAT-TTGAGATCAAGA------AT-TTATACATGC-AACAG-G-T--------GT--TAATGTT----------------------------------------------------------------------------------------------------------------------------------------------------------------------------------------------------------------------------------------------------------------------------------------------------------------------------------------------------------------------------------------------------------------------------------------------------------------------------------------------
>Ashworthius_sidemi(KF414629.1)
TTCAGGGTTGTTAACGATATAC-------------TACAATGTGGCTA-A-------------------TTTTAACA-TTGTTAGTCGAATGGCATTTGT------CCTTTTCATTCA-AATAAGGATAATTCCCAT-TTGAGATCAAGA------AT-TTATACATGC-AACAG-G-T--------GT--TAATGTTGTA-------------------------------------------------------------------------------------------------------------------------------------------------------------------------------------------------------------------------------------------------------------------------------------------------------------------------------------------------------------------------------------------------------------------------------------------------------------------------------------------
>Haemonchus_contortus(AB908961.1)
------------AACCATATAC-------------TACAATGTGGCTA-A-------------------TTTCAACA-TTGTTTGTCAAATGGCATTTGT------CTT-------------TTAGACAATTCCCAT-TTCAGTTCAAGA------AC-ATATACATGC-AACGT-G-A--------TG--TTATGAAATTGT------AACA------------TTCCTGAA-------------------------------TGATATGA----------------ACATGTTGCCA-CTATTTGAGTGTACTCAGC-GAATATTGAGATTGACTTA--------------------------------GATA-GTGA-CTTGTAT-------GGCGACGATGTT------------------------------------------------------------------------------------------------------------------------------------------------------------------------------------CTTTTATCATTTGTAT-------------------------------------------------------------------------
>Haemonchus_contortus(EU084691.1)
------------AACCATATAC-------------TACAATGTGGCTA-A-------------------TTTCAACA-TTGTTTGTCAAATGGCATTTGT------CTT-------------TTAGACAATTCCCAT-TTCAGTTCAAGA------AC-ATATACATGC-AACGT-G-A--------TG--TTATGAAATTGT------AACA------------TTCCTGAA-------------------------------TGATATGA----------------ACATGTTGCCA-CTATTTGAGTGTACTCAGC-GAATATTGAGATTGACTTA--------------------------------GATA-GTGA-CTTGTAT-------GGCGACGATGTT------------------------------------------------------------------------------------------------------------------------------------------------------------------------------------CTTTTATCATTTGTAT-------------------------------------------------------------------------
>Haemonchus_contortus(EU086378.1)
------------AACCATATAC-------------TACAATGTGGCTA-A-------------------TTTCAACA-TTGTTTGTCAAATGGCATTTGT------CTT-------------TTAGACAATTCCCAT-TTCAGTTCAAGA------AC-ATATACATGC-AACGT-G-A--------TG--TTATGAAATTGT------AACA------------TTCCTGAA-------------------------------TGATATGA----------------ACATGTTGCCA-CTATTTGAGTGTACTCAGC-GAATATTGAGATTGACTTA--------------------------------GATA-GTGA-CTTGTAT-------GGCGACGATGTT------------------------------------------------------------------------------------------------------------------------------------------------------------------------------------CTTTTATCATTTGTAT-------------------------------------------------------------------------
>Haemonchus_contortus(EU086383.1)
------------AACCATATAC-------------TACAATGTGGCTA-A-------------------TTTCAACA-TTGTTTGTCAAATGGCATTTGT------CTT-------------TTAGACAATTCCCAT-TTCAGTTCAAGA------AC-ATATACATGC-AACGT-G-A--------TG--TTATGAAATTGT------AACA------------TTCCTGAA-------------------------------TGATATGA----------------ACATGTTGCCA-CTATTTGAGTGTACTCAGC-GAATATTGAGATTGACTTA--------------------------------GATA-GTGA-CTTGTAT-------GGCGACGATGTT------------------------------------------------------------------------------------------------------------------------------------------------------------------------------------CTTTTATCATTTGTAT-------------------------------------------------------------------------
>Haemonchus_contortus(EU086393.1)
------------AACCATATAC-------------TACAATGTGGCTA-A-------------------TTTCAACA-TTGTTTGTCAAATGGCATTTGT------CTT-------------TTAGACAATTCCCAT-TTCAGTTCAAGA------AC-ATATACATGC-AACGT-G-A--------TG--TTATGAAATTGT------AACA------------TTCCTGAA-------------------------------TGATATGA----------------ACATGTTGCCA-CTATTTGAGTGTACTCAGC-GAATATTGAGATTGACTTA--------------------------------GATA-GTGA-CTTGTAT-------GGCGACGATGTT------------------------------------------------------------------------------------------------------------------------------------------------------------------------------------CTTTTATCATTTGTAT-------------------------------------------------------------------------
>Haemonchus_contortus(HQ389229.1)
------------AACCATATAC-------------TACAATGTGGCTA-A-------------------TTTCAACA-TTGTTTGTCAAATGGCATTTGT------CTT-------------TTAGACAATTCCCAT-TTCAGTTCAAGA------AC-ATATACATGC-AACGT-G-A--------TG--TTATGAAATTGT------AACA------------TTCCTGAA-------------------------------TGATATGA----------------ACATGTTGCCA-CTATTTGAGTGTACTCAGC-GAATATTGAGATTGACTTA--------------------------------GATA-GTGA-CTTGTAT-------GGCGACGATGTT------------------------------------------------------------------------------------------------------------------------------------------------------------------------------------CTTTTATCATTTGTAT-------------------------------------------------------------------------
>Haemonchus_contortus(HQ844231.1)
------------AACCATATAC-------------TACAATGTGGCTA-A-------------------TTTCAACA-TTGTTTGTCAAATGGCATTTGT------CTT-------------TTAGACAATTCCCAT-TTCAGTTCAAGA------AC-ATATACATGC-AACGT-G-A--------TG--TTATGAAATTGT------AACA------------TTCCTGAA-------------------------------TGATATGA----------------ACATGTTGCCA-CTATTTGAGTGTACTCAGC-GAATATTGAGATTGACTTA--------------------------------GATA-GTGA-CTTGTAT-------GGCGACGATGTT------------------------------------------------------------------------------------------------------------------------------------------------------------------------------------CTTTTATCATTTGTAT-------------------------------------------------------------------------
>Haemonchus_contortus(KC415117.1)
------------AACCATATAC-------------TACAATGTGGCTA-A-------------------TTTCAACA-TTGTTTGTCAAATGGCATTTGT------CTT-------------TTAGACAATTCCCAT-TTCAGTTCAAGA------AC-ATATACATGC-AACGT-G-A--------TG--TTATGAAATTGT------AACA------------TTCCTGAA-------------------------------TGATATGA----------------ACATGTTGCCA-CTATTTGAGTGTACTCAGC-GAATATTGAGATTGACTTA--------------------------------GATA-GTGA-CTTGTAT-------GGCGACGATGTT------------------------------------------------------------------------------------------------------------------------------------------------------------------------------------CTTTTATCATTTGTAT-------------------------------------------------------------------------
>Haemonchus_contortus(KC503915.1)
------------AACCATATAC-------------TACAATGTGGCTA-A-------------------TTTCAACA-TTGTTTGTCAAATGGCATTTGT------CTT-------------TTAGACAATTCCCAT-TTCAGTTCAAGA------AC-ATATACATGC-AACGT-G-A--------TG--TTATGAAATTGT------AACA------------TTCCTGAA-------------------------------TGATATGA----------------ACATGTTGCCA-CTATTTGAGTGTACTCAGC-GAATATTGAGATTGACTTA--------------------------------GATA-GTGA-CTTGTAT-------GGCGACGATGTT------------------------------------------------------------------------------------------------------------------------------------------------------------------------------------CTTTTATCATTTGTAT-------------------------------------------------------------------------
>Haemonchus_contortus(KC632567.1)
------------AACCATATAC-------------TACAATGTGGCTA-A-------------------TTTCAACA-TTGTTTGTCAAATGGCATTTGT------CTT-------------TTAGACAATTCCCAT-TTCAGTTCAAGA------AC-ATATACATGC-AACGT-G-A--------TG--TTATGAAATTGT------AACA------------TTCCTGAA-------------------------------TGATATGA----------------ACATGTTGCCA-CTATTTGAGTGTACTCAGC-GAATATTGAGATTGACTTA--------------------------------GATA-GTGA-CTTGTAT-------GGCGACGATGTT------------------------------------------------------------------------------------------------------------------------------------------------------------------------------------CTTTTATCATTTGTAT-------------------------------------------------------------------------
>Haemonchus_contortus(KC998714.1)
------------AACCATATAC-------------TACAATGTGGCTA-A-------------------TTTCAACA-TTGTTTGTCAAATGGCATTTGT------CTT-------------TTAGACAATTCCCAT-TTCAGTTCAAGA------AC-ATATACATGC-AACGT-G-A--------TG--TTATGAAATTGT------AACA------------TTCCTGAA-------------------------------TGATATGA----------------ACATGTTGCCA-CTATTTGAGTGTACTCAGC-GAATATTGAGATTGACTTA--------------------------------GATA-GTGA-CTTGTAT-------GGCGACGATGTT------------------------------------------------------------------------------------------------------------------------------------------------------------------------------------CTTTTATCATTTGTAT-------------------------------------------------------------------------
>Haemonchus_contortus(KF364630.1)
------------AACCATATAC-------------TACAATGTGGCTA-A-------------------TTTCAACA-TTGTTTGTCAAATGGCATTTGT------CTT-------------TTAGACAATTCCCAT-TTCAGTTCAAGA------AC-ATATACATGC-AACGT-G-A--------TG--TTATGAAATTGT------AACA------------TTCCTGAA-------------------------------TGATATGA----------------ACATGTTGCCA-CTATTTGAGTGTACTCAGC-GAATATTGAGATTGACTTA--------------------------------GATA-GTGA-CTTGTAT-------GGCGACGATGTT------------------------------------------------------------------------------------------------------------------------------------------------------------------------------------CTTTTATCATTTGTAT-------------------------------------------------------------------------
>Haemonchus_contortus(KJ188203.1)
------------AACCATATAC-------------TACAATGTGGCTA-A-------------------TTTCAACA-TTGTTTGTCAAATGGCATTTGT------CTT-------------TTAGACAATTCCCAT-TTCAGTTCAAGA------AC-ATATACATGC-AACGT-G-A--------TG--TTATGAAATTGT------AACA------------TTCCTGAA-------------------------------TGATATGA----------------ACATGTTGCCA-CTATTTGAGTGTACTCAGC-GAATATTGAGATTGACTTA--------------------------------GATA-GTGA-CTTGTAT-------GGCGACGATGTT------------------------------------------------------------------------------------------------------------------------------------------------------------------------------------CTTTTATCATTTGTAT-------------------------------------------------------------------------
>Haemonchus_contortus(KJ188204.1)
------------AACCATATAC-------------TACAATGTGGCTA-A-------------------TTTCAACA-TTGTTTGTCAAATGGCATTTGT------CTT-------------TTAGACAATTCCCAT-TTCAGTTCAAGA------AC-ATATACATGC-AACGT-G-A--------TG--TTATGAAATTGT------AACA------------TTCCTGAA-------------------------------TGATATGA----------------ACATGTTGCCA-CTATTTGAGTGTACTCAGC-GAATATTGAGATTGACTTA--------------------------------GATA-GTGA-CTTGTAT-------GGCGACGATGTT------------------------------------------------------------------------------------------------------------------------------------------------------------------------------------CTTTTATCATTTGTAT-------------------------------------------------------------------------
>Haemonchus_contortus(KJ188205.1)
------------AACCATATAC-------------TACAATGTGGCTA-A-------------------TTTCAACA-TTGTTTGTCAAATGGCATTTGT------CTT-------------TTAGACAATTCCCAT-TTCAGTTCAAGA------AC-ATATACATGC-AACGT-G-A--------TG--TTATGAAATTGT------AACA------------TTCCTGAA-------------------------------TGATATGA----------------ACATGTTGCCA-CTATTTGAGTGTACTCAGC-GAATATTGAGATTGACTTA--------------------------------GATA-GTGA-CTTGTAT-------GGCGACGATGTT------------------------------------------------------------------------------------------------------------------------------------------------------------------------------------CTTTTATCATTTGTAT-------------------------------------------------------------------------
>Haemonchus_contortus(KJ188206.1)
------------AACCATATAC-------------TACAATGTGGCTA-A-------------------TTTCAACA-TTGTTTGTCAAATGGCATTTGT------CTT-------------TTAGACAATTCCCAT-TTCAGTTCAAGA------AC-ATATACATGC-AACGT-G-A--------TG--TTATGAAATTGT------AACA------------TTCCTGAA-------------------------------TGATATGA----------------ACATGTTGCCA-CTATTTGAGTGTACTCAGC-GAATATTGAGATTGACTTA--------------------------------GATA-GTGA-CTTGTAT-------GGCGACGATGTT------------------------------------------------------------------------------------------------------------------------------------------------------------------------------------CTTTTATCATTTGTAT-------------------------------------------------------------------------
>Haemonchus_contortus(KP101364.1)
------------AACCATATAC-------------TACAATGTGGCTA-A-------------------TTTCAACA-TTGTTTGTCAAATGGCATTTGT------CTT-------------TTAGACAATTCCCAT-TTCAGTTCAAGA------AC-ATATACATGC-AACGT-G-A--------TG--TTATGAAATTGT------AACA------------TTCCTGAA-------------------------------TGATATGA----------------ACATGTTGCCA-CTATTTGAGTGTACTCAGC-GAATATTGAGATTGACTTA--------------------------------GATA-GTGA-CTTGTAT-------GGCGACGATGTT------------------------------------------------------------------------------------------------------------------------------------------------------------------------------------CTTTTATCATTTGTAT-------------------------------------------------------------------------
>Haemonchus_contortus(FN432335.1)
---------------CATATAC-------------TACAATGTGGCTA-A-------------------TTTCAACA-TTGTTTGTCAAATGGCATTTGT------CTT-------------TTAGACAATTCCCAT-TTCAGTTCAAGA------AC-ATATACATGC-AACGT-G-A--------TG--TTATGAAATTGT------AACA------------TTCCTGAA-------------------------------TGATATGA----------------ACATGTTGCCA-CTATTTGAGTGTACTCAGC-GAATATTGAGATTGACTTA--------------------------------GATA-GTGA-CTTGTAT-------GGCGACGATGTT------------------------------------------------------------------------------------------------------------------------------------------------------------------------------------CTTTTATCATTTGTAT-------------------------------------------------------------------------
>Haemonchus_contortus(FN432336.1)
---------------CATATAC-------------TACAATGTGGCTA-A-------------------TTTCAACA-TTGTTTGTCAAATGGCATTTGT------CTT-------------TTAGACAATTCCCAT-TTCAGTTCAAGA------AC-ATATACATGC-AACGT-G-A--------TG--TTATGAAATTGT------AACA------------TTCCTGAA-------------------------------TGATATGA----------------ACATGTTGCCA-CTATTTGAGTGTACTCAGC-GAATATTGAGATTGACTTA--------------------------------GATA-GTGA-CTTGTAT-------GGCGACGATGTT------------------------------------------------------------------------------------------------------------------------------------------------------------------------------------CTTTTATCATTTGTAT-------------------------------------------------------------------------
>Haemonchus_contortus(HQ683712.1)
----------------------------------------TGTGGCTA-A-------------------TTTCAACA-TTGTTTGTCAAATGGCATTTGT------CTT-------------TTAGACAATTCCCAT-TTCAGTTCAAGA------AC-ATATACATGC-AACGT-G-A--------TG--TTATGAAATTGT------AACA------------TTCCTGAA-------------------------------TGATATGA----------------ACATGTTGCCA-CTATTTGAGTGTACTCAGC-GAATATTGAGATTGACTTA--------------------------------GATA-GTGA-CTTGTAT-------GGCGACGATGTT------------------------------------------------------------------------------------------------------------------------------------------------------------------------------------CTTTTATCATTTGTAT-------------------------------------------------------------------------
>Haemonchus_contortus(JN128898.1)
-------------------TAC-------------TACAATGTGGCTA-A-------------------TTTCAACA-TTGTTTGTCAAATGGCATTTGT------CTT-------------TTAGACAATTCCCAT-TTCAGTTCAAGA------AC-ATATACATGC-AACGT-G-A--------TG--TTATGAAATTGT------AACA------------TTCCTGAA-------------------------------TGATATGA----------------ACATGTTGCCA-CTATTTGAGTGTACTCAGC-GAATATTGAGATTGACTTA--------------------------------GATA-GTGA-CTTGTAT-------GGCGACGATGTT------------------------------------------------------------------------------------------------------------------------------------------------------------------------------------CTTTTATCATTTGTAT-------------------------------------------------------------------------
>Haemonchus_contortus(JQ342247.1)
-------------------TAC-------------TACAATGTGGCTA-A-------------------TTTCAACA-TTGTTTGTCAAATGGCATTTGT------CTT-------------TTAGACAATTCCCAT-TTCAGTTCAAGA------AC-ATATACATGC-AACGT-G-A--------TG--TTATGAAATTGT------AACA------------TTCCTGAA-------------------------------TGATATGA----------------ACATGTTGCCA-CTATTTGAGTGTACTCAGC-GAATATTGAGATTGACTTA--------------------------------GATA-GTGA-CTTGTAT-------GGCGACGATGTT------------------------------------------------------------------------------------------------------------------------------------------------------------------------------------CTTTTATCATTTGTAT-------------------------------------------------------------------------
>Haemonchus_contortus(KF204571.1)
------------------------------------------------------------------------------------------------TTGT------CTT-------------TTAGACAATTCCCAT-TTCAGTTCAAGA------AC-ATATACATGC-AACGT-G-A--------TG--TTATGAAATTGT------AACA------------TTCCTGAA-------------------------------TGATATGA----------------ACATGTTGCCA-CTATTTGAGTGTACTCAGC-GAATATTGAGATTGACTTA--------------------------------GATA-GTGA-CTTGTAT-------GGCGACGATGTT------------------------------------------------------------------------------------------------------------------------------------------------------------------------------------CTTTTATCATTTGTAT-------------------------------------------------------------------------
>Haemonchus_contortus(KC415123.1)
------------AACCATATAA-------------TACAATGTGGCTA-A-------------------TTTCAACA-TTGTTTGTCAAATGGCATTTGT------CTT-------------TTAGACAATTCCCAT-TTCAGTTCAAGA------AC-ATATACATGC-AACGT-G-A--------TG--TTATGAAATTGT------AACA------------TTCCTGAA-------------------------------TGATATGA----------------ACATGTTGCCA-CTATTTGAGTGTACTCAGC-GAATATTGAGATTGACTTA--------------------------------GATA-GTGA-CTTGTAT-------GGCGACGATGTT------------------------------------------------------------------------------------------------------------------------------------------------------------------------------------CTTTTATCATTTGTAT-------------------------------------------------------------------------
>Haemonchus_contortus(KP101370.1)
------------AACCATATAA-------------TACAATGTGGCTA-A-------------------TTTCAACA-TTGTTTGTCAAATGGCATTTGT------CTT-------------TTAGACAATTCCCAT-TTCAGTTCAAGA------AC-ATATACATGC-AACGT-G-A--------TG--TTATGAAATTGT------AACA------------TTCCTGAA-------------------------------TGATATGA----------------ACATGTTGCCA-CTATTTGAGTGTACTCAGC-GAATATTGAGATTGACTTA--------------------------------GATA-GTGA-CTTGTAT-------GGCGACGATGTT------------------------------------------------------------------------------------------------------------------------------------------------------------------------------------CTTTTATCATTTGTAT-------------------------------------------------------------------------
>Haemonchus_contortus(EU084684.1)
------------AACAATATAA-------------TACAATGTGGCTA-A-------------------TTTCAACA-TTGTTTGTCAAATGGCATTTGT------CTT-------------TTAGACAATTCCCAT-TTCAGTTCAAGA------AC-ATATACATGC-AACGT-G-A--------TG--TTATGAAATTGT------AACA------------TTCCTGAA-------------------------------TGATATGA----------------ACATGTTGCCA-CTATTTGAGTGTACTCAGC-GAATATTGAGATTGACTTA--------------------------------GATA-GTGA-CTTGTAT-------GGCGACGATGTT------------------------------------------------------------------------------------------------------------------------------------------------------------------------------------CTTTTATCATTTGTAT-------------------------------------------------------------------------
>Haemonchus_contortus(EU084688.1)
------------AACAATATAA-------------TACAATGTGGCTA-A-------------------TTTCAACA-TTGTTTGTCAAATGGCATTTGT------CTT-------------TTAGACAATTCCCAT-TTCAGTTCAAGA------AC-ATATACATGC-AACGT-G-A--------TG--TTATGAAATTGT------AACA------------TTCCTGAA-------------------------------TGATATGA----------------ACATGTTGCCA-CTATTTGAGTGTACTCAGC-GAATATTGAGATTGACTTA--------------------------------GATA-GTGA-CTTGTAT-------GGCGACGATGTT------------------------------------------------------------------------------------------------------------------------------------------------------------------------------------CTTTTATCATTTGTAT-------------------------------------------------------------------------
>Haemonchus_contortus(EU086387.1)
------------AACAATATAA-------------TACAATGTGGCTA-A-------------------TTTCAACA-TTGTTTGTCAAATGGCATTTGT------CTT-------------TTAGACAATTCCCAT-TTCAGTTCAAGA------AC-ATATACATGC-AACGT-G-A--------TG--TTATGAAATTGT------AACA------------TTCCTGAA-------------------------------TGATATGA----------------ACATGTTGCCA-CTATTTGAGTGTACTCAGC-GAATATTGAGATTGACTTA--------------------------------GATA-GTGA-CTTGTAT-------GGCGACGATGTT------------------------------------------------------------------------------------------------------------------------------------------------------------------------------------CTTTTATCATTTGTAT-------------------------------------------------------------------------
>Haemonchus_contortus(KM586651.1)
------------AACAATATAA-------------TACAATGTGGCTA-A-------------------TTTCAACA-TTGTTTGTCAAATGGCATTTGT------CTT-------------TTAGACAATTCCCAT-TTCAGTTCAAGA------AC-ATATACATGC-AACGT-G-A--------TG--TTATGAAATTGT------AACA------------TTCCTGAA-------------------------------TGATATGA----------------ACATGTTGCCA-CTATTTGAGTGTACTCAGC-GAATATTGAGATTGACTTA--------------------------------GATA-GTGA-CTTGTAT-------GGCGACGATGTT------------------------------------------------------------------------------------------------------------------------------------------------------------------------------------CTTTTATCATTTGTAT-------------------------------------------------------------------------
>Haemonchus_contortus(HQ683710.1)
----------------------------------------TGTGGGTA-A-------------------TTTCAACA-TTGTTTGTCAAATGGCATTTGT------CTT-------------TTAGACAATTCCCAT-TTCAGTTCAAGA------AC-ATATACATGC-AACGT-G-A--------TG--TTATGAAATTGT------AACA------------TTCCTGAA-------------------------------TGATATGA----------------ACATGTTGCCA-CTATTTGAGTGTACTCAGC-GAATATTGAGATTGACTTA--------------------------------GATA-GTGA-CTTGTAT-------GGCGACGATGTT------------------------------------------------------------------------------------------------------------------------------------------------------------------------------------CTTTTATCATTTGTAT-------------------------------------------------------------------------
>Haemonchus_contortus(HQ683713.1)
----------------------------------------TGTGGGTA-A-------------------TTTCAACA-TTGTTTGTCAAATGGCATTTGT------CTT-------------TTAGACAATTCCCAT-TTCAGTTCAAGA------AC-ATATACATGC-AACGT-G-A--------TG--TTATGAAATTGT------AACA------------TTCCTGAA-------------------------------TGATATGA----------------ACATGTTGCCA-CTATTTGAGTGTACTCAGC-GAATATTGAGATTGACTTA--------------------------------GATA-GTGA-CTTGTAT-------GGCGACGATGTT------------------------------------------------------------------------------------------------------------------------------------------------------------------------------------CTTTTATCATTTGTAT-------------------------------------------------------------------------
>Haemonchus_contortus(JX869066.1)
------------AACCATATAC-------------TACAATGTGGGTA-A-------------------TTTCAACA-TTGTTTGTCAAATGGCATTTGT------CTT-------------TTAGACAATTCCCAT-TTCAGTTCAAGA------AC-ATATACATGC-AACGT-G-A--------TG--TTATGAAATTGT------AACA------------TTCCTGAA-------------------------------TGATATGA----------------ACATGTTGCCA-CTATTTGAGTGTACTCAGC-GAATATTGAGATTGACTTA--------------------------------GATA-GTGA-CTTGTAT-------GGCGACGATGTT------------------------------------------------------------------------------------------------------------------------------------------------------------------------------------CTTTTATCATTTGTAT-------------------------------------------------------------------------
>Haemonchus_contortus(JX869067.1)
------------AACCATATAC-------------TACAATGTGGGTA-A-------------------TTTCAACA-TTGTTTGTCAAATGGCATTTGT------CTT-------------TTAGACAATTCCCAT-TTCAGTTCAAGA------AC-ATATACATGC-AACGT-G-A--------TG--TTATGAAATTGT------AACA------------TTCCTGAA-------------------------------TGATATGA----------------ACATGTTGCCA-CTATTTGAGTGTACTCAGC-GAATATTGAGATTGACTTA--------------------------------GATA-GTGA-CTTGTAT-------GGCGACGATGTT------------------------------------------------------------------------------------------------------------------------------------------------------------------------------------CTTTTATCATTTGTAT-------------------------------------------------------------------------
>Haemonchus_contortus(JX869068.1)
------------AACCATATAC-------------TACAATGTGGGTA-A-------------------TTTCAACA-TTGTTTGTCAAATGGCATTTGT------CTT-------------TTAGACAATTCCCAT-TTCAGTTCAAGA------AC-ATATACATGC-AACGT-G-A--------TG--TTATGAAATTGT------AACA------------TTCCTGAA-------------------------------TGATATGA----------------ACATGTTGCCA-CTATTTGAGTGTACTCAGC-GAATATTGAGATTGACTTA--------------------------------GATA-GTGA-CTTGTAT-------GGCGACGATGTT------------------------------------------------------------------------------------------------------------------------------------------------------------------------------------CTTTTATCATTTGTAT-------------------------------------------------------------------------
>Haemonchus_contortus(JX869069.1)
------------AACCATATAC-------------TACAATGTGGGTA-A-------------------TTTCAACA-TTGTTTGTCAAATGGCATTTGT------CTT-------------TTAGACAATTCCCAT-TTCAGTTCAAGA------AC-ATATACATGC-AACGT-G-A--------TG--TTATGAAATTGT------AACA------------TTCCTGAA-------------------------------TGATATGA----------------ACATGTTGCCA-CTATTTGAGTGTACTCAGC-GAATATTGAGATTGACTTA--------------------------------GATA-GTGA-CTTGTAT-------GGCGACGATGTT------------------------------------------------------------------------------------------------------------------------------------------------------------------------------------CTTTTATCATTTGTAT-------------------------------------------------------------------------
>Haemonchus_contortus(JX869070.1)
------------AACCATATAC-------------TACAATGTGGGTA-A-------------------TTTCAACA-TTGTTTGTCAAATGGCATTTGT------CTT-------------TTAGACAATTCCCAT-TTCAGTTCAAGA------AC-ATATACATGC-AACGT-G-A--------TG--TTATGAAATTGT------AACA------------TTCCTGAA-------------------------------TGATATGA----------------ACATGTTGCCA-CTATTTGAGTGTACTCAGC-GAATATTGAGATTGACTTA--------------------------------GATA-GTGA-CTTGTAT-------GGCGACGATGTT------------------------------------------------------------------------------------------------------------------------------------------------------------------------------------CTTTTATCATTTGTAT-------------------------------------------------------------------------
>Haemonchus_contortus(JX869071.1)
------------AACCATATAC-------------TACAATGTGGGTA-A-------------------TTTCAACA-TTGTTTGTCAAATGGCATTTGT------CTT-------------TTAGACAATTCCCAT-TTCAGTTCAAGA------AC-ATATACATGC-AACGT-G-A--------TG--TTATGAAATTGT------AACA------------TTCCTGAA-------------------------------TGATATGA----------------ACATGTTGCCA-CTATTTGAGTGTACTCAGC-GAATATTGAGATTGACTTA--------------------------------GATA-GTGA-CTTGTAT-------GGCGACGATGTT------------------------------------------------------------------------------------------------------------------------------------------------------------------------------------CTTTTATCATTTGTAT-------------------------------------------------------------------------
>Haemonchus_contortus(JX869072.1)
------------AACCATATAC-------------TACAATGTGGGTA-A-------------------TTTCAACA-TTGTTTGTCAAATGGCATTTGT------CTT-------------TTAGACAATTCCCAT-TTCAGTTCAAGA------AC-ATATACATGC-AACGT-G-A--------TG--TTATGAAATTGT------AACA------------TTCCTGAA-------------------------------TGATATGA----------------ACATGTTGCCA-CTATTTGAGTGTACTCAGC-GAATATTGAGATTGACTTA--------------------------------GATA-GTGA-CTTGTAT-------GGCGACGATGTT------------------------------------------------------------------------------------------------------------------------------------------------------------------------------------CTTTTATCATTTGTAT-------------------------------------------------------------------------
>Haemonchus_contortus(JX869074.1)
------------AACCATATAC-------------TACAATGTGGGTA-A-------------------TTTCAACA-TTGTTTGTCAAATGGCATTTGT------CTT-------------TTAGACAATTCCCAT-TTCAGTTCAAGA------AC-ATATACATGC-AACGT-G-A--------TG--TTATGAAATTGT------AACA------------TTCCTGAA-------------------------------TGATATGA----------------ACATGTTGCCA-CTATTTGAGTGTACTCAGC-GAATATTGAGATTGACTTA--------------------------------GATA-GTGA-CTTGTAT-------GGCGACGATGTT------------------------------------------------------------------------------------------------------------------------------------------------------------------------------------CTTTTATCATTTGTAT-------------------------------------------------------------------------
>Haemonchus_contortus(JX869075.1)
------------AACCATATAC-------------TACAATGTGGGTA-A-------------------TTTCAACA-TTGTTTGTCAAATGGCATTTGT------CTT-------------TTAGACAATTCCCAT-TTCAGTTCAAGA------AC-ATATACATGC-AACGT-G-A--------TG--TTATGAAATTGT------AACA------------TTCCTGAA-------------------------------TGATATGA----------------ACATGTTGCCA-CTATTTGAGTGTACTCAGC-GAATATTGAGATTGACTTA--------------------------------GATA-GTGA-CTTGTAT-------GGCGACGATGTT------------------------------------------------------------------------------------------------------------------------------------------------------------------------------------CTTTTATCATTTGTAT-------------------------------------------------------------------------
>Haemonchus_contortus(KC415124.1)
------------AACCATATAC-------------TACAATGTGGGTA-A-------------------TTTCAACA-TTGTTTGTCAAATGGCATTTGT------CTT-------------TTAGACAATTCCCAT-TTCAGTTCAAGA------AC-ATATACATGC-AACGT-G-A--------TG--TTATGAAATTGT------AACA------------TTCCTGAA-------------------------------TGATATGA----------------ACATGTTGCCA-CTATTTGAGTGTACTCAGC-GAATATTGAGATTGACTTA--------------------------------GATA-GTGA-CTTGTAT-------GGCGACGATGTT------------------------------------------------------------------------------------------------------------------------------------------------------------------------------------CTTTTATCATTTGTAT-------------------------------------------------------------------------
>Haemonchus_contortus(KF364628.1)
------------AACCATATAC-------------TACAATGTGGGTA-A-------------------TTTCAACA-TTGTTTGTCAAATGGCATTTGT------CTT-------------TTAGACAATTCCCAT-TTCAGTTCAAGA------AC-ATATACATGC-AACGT-G-A--------TG--TTATGAAATTGT------AACA------------TTCCTGAA-------------------------------TGATATGA----------------ACATGTTGCCA-CTATTTGAGTGTACTCAGC-GAATATTGAGATTGACTTA--------------------------------GATA-GTGA-CTTGTAT-------GGCGACGATGTT------------------------------------------------------------------------------------------------------------------------------------------------------------------------------------CTTTTATCATTTGTAT-------------------------------------------------------------------------
>Haemonchus_contortus(KP090289.1)
------------AACCATATAC-------------TACAATGTGGGTA-A-------------------TTTCAACA-TTGTTTGTCAAATGGCATTTGT------CTT-------------TTAGACAATTCCCAT-TTCAGTTCAAGA------AC-ATATACATGC-AACGT-G-A--------TG--TTATGAAATTGT------AACA------------TTCCTGAA-------------------------------TGATATGA----------------ACATGTTGCCA-CTATTTGAGTGTACTCAGC-GAATATTGAGATTGACTTA--------------------------------GATA-GTGA-CTTGTAT-------GGCGACGATGTT------------------------------------------------------------------------------------------------------------------------------------------------------------------------------------CTTTTATCATTTGTAT-------------------------------------------------------------------------
>Haemonchus_contortus(KP090290.1)
------------AACCATATAC-------------TACAATGTGGGTA-A-------------------TTTCAACA-TTGTTTGTCAAATGGCATTTGT------CTT-------------TTAGACAATTCCCAT-TTCAGTTCAAGA------AC-ATATACATGC-AACGT-G-A--------TG--TTATGAAATTGT------AACA------------TTCCTGAA-------------------------------TGATATGA----------------ACATGTTGCCA-CTATTTGAGTGTACTCAGC-GAATATTGAGATTGACTTA--------------------------------GATA-GTGA-CTTGTAT-------GGCGACGATGTT------------------------------------------------------------------------------------------------------------------------------------------------------------------------------------CTTTTATCATTTGTAT-------------------------------------------------------------------------
>Haemonchus_contortus(KP090293.1)
------------AACCATATAC-------------TACAATGTGGGTA-A-------------------TTTCAACA-TTGTTTGTCAAATGGCATTTGT------CTT-------------TTAGACAATTCCCAT-TTCAGTTCAAGA------AC-ATATACATGC-AACGT-G-A--------TG--TTATGAAATTGT------AACA------------TTCCTGAA-------------------------------TGATATGA----------------ACATGTTGCCA-CTATTTGAGTGTACTCAGC-GAATATTGAGATTGACTTA--------------------------------GATA-GTGA-CTTGTAT-------GGCGACGATGTT------------------------------------------------------------------------------------------------------------------------------------------------------------------------------------CTTTTATCATTTGTAT-------------------------------------------------------------------------
>Haemonchus_contortus(KP101363.1)
------------AACCATATAC-------------TACAATGTGGGTA-A-------------------TTTCAACA-TTGTTTGTCAAATGGCATTTGT------CTT-------------TTAGACAATTCCCAT-TTCAGTTCAAGA------AC-ATATACATGC-AACGT-G-A--------TG--TTATGAAATTGT------AACA------------TTCCTGAA-------------------------------TGATATGA----------------ACATGTTGCCA-CTATTTGAGTGTACTCAGC-GAATATTGAGATTGACTTA--------------------------------GATA-GTGA-CTTGTAT-------GGCGACGATGTT------------------------------------------------------------------------------------------------------------------------------------------------------------------------------------CTTTTATCATTTGTAT-------------------------------------------------------------------------
>Haemonchus_contortus(KU558755.1)
------------AACCATATAC-------------TACAATGTGGGTA-A-------------------TTTCAACA-TTGTTTGTCAAATGGCATTTGT------CTT-------------TTAGACAATTCCCAT-TTCAGTTCAAGA------AC-ATATACATGC-AACGT-G-A--------TG--TTATGAAATTGT------AACA------------TTCCTGAA-------------------------------TGATATGA----------------ACATGTTGCCA-CTATTTGAGTGTACTCAGC-GAATATTGAGATTGACTTA--------------------------------GATA-GTGA-CTTGTAT-------GGCGACGATGTT------------------------------------------------------------------------------------------------------------------------------------------------------------------------------------CTTTTATCATTTGTAT-------------------------------------------------------------------------
>Haemonchus_contortus(KC415122.1)
------------AACCATATAA-------------TACAATGTGGGTA-A-------------------TTTCAACA-TTGTTTGTCAAATGGCATTTGT------CTT-------------TTAGACAATTCCCAT-TTCAGTTCAAGA------AC-ATATACATGC-AACGT-G-A--------TG--TTATGAAATTGT------AACA------------TTCCTGAA-------------------------------TGATATGA----------------ACATGTTGCCA-CTATTTGAGTGTACTCAGC-GAATATTGAGATTGACTTA--------------------------------GATA-GTGA-CTTGTAT-------GGCGACGATGTT------------------------------------------------------------------------------------------------------------------------------------------------------------------------------------CTTTTATCATTTGTAT-------------------------------------------------------------------------
>Haemonchus_contortus(KP101371.1)
------------AACCATATAA-------------TACAATGTGGGTA-A-------------------TTTCAACA-TTGTTTGTCAAATGGCATTTGT------CTT-------------TTAGACAATTCCCAT-TTCAGTTCAAGA------AC-ATATACATGC-AACGT-G-A--------TG--TTATGAAATTGT------AACA------------TTCCTGAA-------------------------------TGATATGA----------------ACATGTTGCCA-CTATTTGAGTGTACTCAGC-GAATATTGAGATTGACTTA--------------------------------GATA-GTGA-CTTGTAT-------GGCGACGATGTT------------------------------------------------------------------------------------------------------------------------------------------------------------------------------------CTTTTATCATTTGTAT-------------------------------------------------------------------------
>Haemonchus_contortus(KJ938043.1)
------------AACCATATAC-------------TACAATGTGGGTA-A-------------------TTTCAACA-TTGTTTGTCAAATGGCATTTGT------CTT-------------TTAGACAATTCCCAT-TTCAGTTCAAGA------AC-ATATACATGC-AACGT-G-A--------TG--TTATGAAATTGT------AACA------------TTCCTGAA-------------------------------TGATATGA----------------ACATGTTGCCA-CTATTTGAGTGTACTCAGC-GAATATTGAGATTGACTTA--------------------------------GATA-GTGA-CTTGTAT-------GGCGACGATGT------------------------------------------------------------------------------------------------------------------------------------------------------------------------------------------------------------------------------------------------------------------------------
>Haemonchus_contortus(KJ938045.1)
------------AACCATATAC-------------TACAATGTGGGTA-A-------------------TTTCAACA-TTGTTTGTCAAATGGCATTTGT------CTT-------------TTAGACAATTCCCAT-TTCAGTTCAAGA------AC-ATATACATGC-AACGT-G-A--------TG--TTATGAAATTGT------AACA------------TTCCTGAA-------------------------------TGATATGA----------------ACATGTTGCCA-CTATTTGAGTGTACTCAGC-GAATATTGAGATTGACTTA--------------------------------GATA-GTGA-CTTGTAT-------GGCGACGATGT------------------------------------------------------------------------------------------------------------------------------------------------------------------------------------------------------------------------------------------------------------------------------
>Haemonchus_contortus(KJ938046.1)
------------AACCATATAC-------------TACAATGTGGGTA-A-------------------TTTCAACA-TTGTTTGTCAAATGGCATTTGT------CTT-------------TTAGACAATTCCCAT-TTCAGTTCAAGA------AC-ATATACATGC-AACGT-G-A--------TG--TTATGAAATTGT------AACA------------TTCCTGAA-------------------------------TGATATGA----------------ACATGTTGCCA-CTATTTGAGTGTACTCAGC-GAATATTGAGATTGACTTA--------------------------------GATA-GTGA-CTTGTAT-------GGCGACGATGT------------------------------------------------------------------------------------------------------------------------------------------------------------------------------------------------------------------------------------------------------------------------------
>Haemonchus_contortus(KC415118.1)
------------AACCATATAC-------------TACAATGTGGCCA-A-------------------TTTCAACA-TTGTTTGTCAAATGGCATTTGT------CTT-------------TTAGACAATTCCCAT-TTCAGTTCAAGA------AC-ATATACATGC-AACGT-G-A--------TG--TTATGAAATTGT------AACA------------TTCCTGAA-------------------------------TGATATGA----------------ACATGTTGCCA-CTATTTGAGTGTACTCAGC-GAATATTGAGATTGACTTA--------------------------------GATA-GTGA-CTTGTAT-------GGCGACGATGTT------------------------------------------------------------------------------------------------------------------------------------------------------------------------------------CTTTTATCATTTGTAT-------------------------------------------------------------------------
>Haemonchus_contortus(KC415127.1)
------------AACCATATAC-------------TACAATGTGGGCA-A-------------------TTTCAACA-TTGTTTGTCAAATGGCATTTGT------CTT-------------TTAGACAATTCCCAT-TTCAGTTCAAGA------AC-ATATACATGC-AACGT-G-A--------TG--TTATGAAATTGT------AACA------------TTCCTGAA-------------------------------TGATATGA----------------ACATGTTGCCA-CTATTTGAGTGTACTCAGC-GAATATTGAGATTGACTTA--------------------------------GATA-GTGA-CTTGTAT-------GGCGACGATGTT------------------------------------------------------------------------------------------------------------------------------------------------------------------------------------CTTTTATCATTTGTAT-------------------------------------------------------------------------
>Haemonchus_contortus(KF364632.1)
------------AACCATATAC-------------TACAATGTGGGCA-A-------------------TTTCAACA-TTGTTTGTCAAATGGCATTTGT------CTT-------------TTAGACAATTCCCAT-TTCAGTTCAAGA------AC-ATATACATGC-AACGT-G-A--------TG--TTATGAAATTGT------AACA------------TTCCTGAA-------------------------------TGATATGA----------------ACATGTTGCCA-CTATTTGAGTGTACTCAGC-GAATATTGAGATTGACTTA--------------------------------GATA-GTGA-CTTGTAT-------GGCGACGATGTT------------------------------------------------------------------------------------------------------------------------------------------------------------------------------------CTTTTATCATTTGTAT-------------------------------------------------------------------------
>Haemonchus_contortus(KP101374.1)
------------AACCATATAC-------------TACAATGTGGGCA-A-------------------TTTCAACA-TTGTTTGTCAAATGGCATTTGT------CTT-------------TTAGACAATTCCCAT-TTCAGTTCAAGA------AC-ATATACATGC-AACGT-G-A--------TG--TTATGAAATTGT------AACA------------TTCCTGAA-------------------------------TGATATGA----------------ACATGTTGCCA-CTATTTGAGTGTACTCAGC-GAATATTGAGATTGACTTA--------------------------------GATA-GTGA-CTTGTAT-------GGCGACGATGTT------------------------------------------------------------------------------------------------------------------------------------------------------------------------------------CTTTTATCATTTGTAT-------------------------------------------------------------------------
>Haemonchus_contortus(KU558756.1)
------------AACCATATAC-------------TACAATGTGGGCA-A-------------------TTTCAACA-TTGTTTGTCAAATGGCATTTGT------CTT-------------TTAGACAATTCCCAT-TTCAGTTCAAGA------AC-ATATACATGC-AACGT-G-A--------TG--TTATGAAATTGT------AACA------------TTCCTGAA-------------------------------TGATATGA----------------ACATGTTGCCA-CTATTTGAGTGTACTCAGC-GAATATTGAGATTGACTTA--------------------------------GATA-GTGA-CTTGTAT-------GGCGACGATGTT------------------------------------------------------------------------------------------------------------------------------------------------------------------------------------CTTTTATCATTTGTAT-------------------------------------------------------------------------
>Haemonchus_contortus(KC415134.1)
------------AACCATATAC-------------TACAATGAGGGTA-A-------------------TTTCAACA-TTGTTTGTCAAATGGCATTTGT------CTT-------------TTAGACAATTCCCAT-TTCAGTTCAAGA------AC-ATATACATGC-AACGT-G-A--------TG--TTATGAAATTGT------AACA------------TTCCTGAA-------------------------------TGATATGA----------------ACATGTTGCCA-CTATTTGAGTGTACTCAGC-GAATATTGAGATTGACTTA--------------------------------GATA-GTGA-CTTGTAT-------GGCGACGATGTT------------------------------------------------------------------------------------------------------------------------------------------------------------------------------------CTTTTATCATTTGTAT-------------------------------------------------------------------------
>Haemonchus_contortus(KP101373.1)
------------AACCATATAC-------------TACAATGAGGGTA-A-------------------TTTCAACA-TTGTTTGTCAAATGGCATTTGT------CTT-------------TTAGACAATTCCCAT-TTCAGTTCAAGA------AC-ATATACATGC-AACGT-G-A--------TG--TTATGAAATTGT------AACA------------TTCCTGAA-------------------------------TGATATGA----------------ACATGTTGCCA-CTATTTGAGTGTACTCAGC-GAATATTGAGATTGACTTA--------------------------------GATA-GTGA-CTTGTAT-------GGCGACGATGTT------------------------------------------------------------------------------------------------------------------------------------------------------------------------------------CTTTTATCATTTGTAT-------------------------------------------------------------------------
>Haemonchus_contortus(JN590058.1)
------------AACCATATAC-------------TACAATGAGGGCA-A-------------------TTTCAACA-TTGTTTGTCAAATGGCATTTGT------CTT-------------TTAGACAATTCCCAT-TTCAGTTCAAGA------AC-ATATACATGC-AACGT-G-A--------TG--TTATGAAATTGT------AACA------------TTCCTGAA-------------------------------TGATATGA----------------ACATGTTGCCA-CTATTTGAGTGTACTCAGC-GAATATTGAGATTGACTTA--------------------------------GATA-GTGA-CTTGTAT-------GGCGACGATGTC------------------------------------------------------------------------------------------------------------------------------------------------------------------------------------TT---------------------------------------------------------------------------------------
>Haemonchus_contortus(KC415132.1)
------------AACCATATAC-------------TACAATGAGGGCA-A-------------------TTTCAACA-TTGTTTGTCAAATGGCATTTGT------CTT-------------TTAGACAATTCCCAT-TTCAGTTCAAGA------AC-ATATACATGC-AACGT-G-A--------TG--TTATGAAATTGT------AACA------------TTCCTGAA-------------------------------TGATATGA----------------ACATGTTGCCA-CTATTTGAGTGTACTCAGC-GAATATTGAGATTGACTTA--------------------------------GATA-GTGA-CTTGTAT-------GGCGACGATGTT------------------------------------------------------------------------------------------------------------------------------------------------------------------------------------CTTTTATCATTTGTAT-------------------------------------------------------------------------
>Haemonchus_contortus(KP101365.1)
------------AACCATATAC-------------TACAATGAGGGCA-A-------------------TTTCAACA-TTGTTTGTCAAATGGCATTTGT------CTT-------------TTAGACAATTCCCAT-TTCAGTTCAAGA------AC-ATATACATGC-AACGT-G-A--------TG--TTATGAAATTGT------AACA------------TTCCTGAA-------------------------------TGATATGA----------------ACATGTTGCCA-CTATTTGAGTGTACTCAGC-GAATATTGAGATTGACTTA--------------------------------GATA-GTGA-CTTGTAT-------GGCGACGATGTT------------------------------------------------------------------------------------------------------------------------------------------------------------------------------------CTTTTATCATTTGTAT-------------------------------------------------------------------------
>Haemonchus_contortus(EU086381.1)
------------AACCATATAC-------------TACAATGTGGCTA-A-------------------TTTCAACA-TTGTTTGTCAAATGGCATTTGT------CTT-------------TTAGACAATTCCCAT-TTCAGTTCAAGA------AC-ATATACATGC-AACGT-G-A--------TG--TTATGAAATTGT------AACA------------TTCCTGAA-------------------------------TGATATGA----------------ACATGTTGCCA-CTATTTGAGTGTACTCAGC-GAATATTGAGATTGACTTA--------------------------------GATA-GTGA-CTTGTAT-------GGCGACGATGCT------------------------------------------------------------------------------------------------------------------------------------------------------------------------------------CTTTTATCATTTGTAT-------------------------------------------------------------------------
>Haemonchus_contortus(JN590055.1)
------------AACCATATAC-------------TACAATGTGGCTA-A-------------------TTTCAACA-TTGTTTGTCAAATGGCATTTGT------CTT-------------TTAGACAATTCCCAT-TTCAGTTCAAGA------AC-ATATACATGC-AACGT-G-A--------TG--TTATGAAATTGT------AACA------------TTCCTGAA-------------------------------TGATATGA----------------ACATGTTGCCA-CTATTTGAGTGTACTCAGC-GAATATTGAGATTGACTTA--------------------------------GATA-GTGA-CTTGTAT-------GGCGACGATGTT------------------------------------------------------------------------------------------------------------------------------------------------------------------------------------CTTT-------------------------------------------------------------------------------------
>Haemonchus_contortus(KJ857557.1)
------------AACCATATAC-------------TACAATGTGGCTA-A-------------------TTTCAACA-TTGTTTGTCAAATGGCATTTGT------CTT-------------TTAGACAATTCCCAT-TTCAGTTCAAGA------AC-ATATACATGC-AACGT-G-A--------TG--TTATGAAATTGT------AACA------------TTCCTGAA-------------------------------TGATATGA----------------ACATGTTGCCA-CTATTTGAGTGTACTCAGC-GAATATTGAGATTGACTTA--------------------------------GATA-GTGA-CTTGTAT-------GGCGACGATGTT------------------------------------------------------------------------------------------------------------------------------------------------------------------------------------CT---------------------------------------------------------------------------------------
>Haemonchus_contortus(KJ857559.1)
------------AACCATATAC-------------TACAATGTGGCTA-A-------------------TTTCAACA-TTGTTTGTCAAATGGCATTTGT------CTT-------------TTAGACAATTCCCAT-TTCAGTTCAAGA------AC-ATATACATGC-AACGT-G-A--------TG--TTATGAAATTGT------AACA------------TTCCTGAA-------------------------------TGATATGA----------------ACATGTTGCCA-CTATTTGAGTGTACTCAGC-GAATATTGAGATTGACTTA--------------------------------GATA-GTGA-CTTGTAT-------GGCGACGATGTT------------------------------------------------------------------------------------------------------------------------------------------------------------------------------------CT---------------------------------------------------------------------------------------
>Haemonchus_contortus(KJ857560.1)
------------AACCATATAC-------------TACAATGTGGCTA-A-------------------TTTCAACA-TTGTTTGTCAAATGGCATTTGT------CTT-------------TTAGACAATTCCCAT-TTCAGTTCAAGA------AC-ATATACATGC-AACGT-G-A--------TG--TTATGAAATTGT------AACA------------TTCCTGAA-------------------------------TGATATGA----------------ACATGTTGCCA-CTATTTGAGTGTACTCAGC-GAATATTGAGATTGACTTA--------------------------------GATA-GTGA-CTTGTAT-------GGCGACGATGTT------------------------------------------------------------------------------------------------------------------------------------------------------------------------------------CT---------------------------------------------------------------------------------------
>Haemonchus_contortus(KJ938044.1)
------------AACCATATAC-------------TACAATGTGGCTA-A-------------------TTTCAACA-TTGTTTGTCAAATGGCATTTGT------CTT-------------TTAGACAATTCCCAT-TTCAGTTCAAGA------AC-ATATACATGC-AACGT-G-A--------TG--TTATGAAATTGT------AACA------------TTCCTGAA-------------------------------TGATATGA----------------ACATGTTGCCA-CTATTTGAGTGTACTCAGC-GAATATTGAGATTGACTTA--------------------------------GATA-GTGA-CTTGTAT-------GGCGACGATGT------------------------------------------------------------------------------------------------------------------------------------------------------------------------------------------------------------------------------------------------------------------------------
>Haemonchus_contortus(JN590056.1)
------------AACCATATAC-------------TACAATGTGGCTA-A-------------------TTTCAACA-TTGTTTGTCAAATGGCATTTGT------CTT-------------TWAGACAATTCCCAT-TTCAGTTCAAGA------AC-ATATACATGC-AACGT-G-A--------TG--TTATGAAATTGT------AACA------------TTCCTGAA-------------------------------TGATATGA----------------ACATGTTGCCA-CTATTTGAGTGTACTCAGC-GAATATTGAGATTGACTTA--------------------------------GATA-GTGA-CTTGTAT-------GGCGACGATGTT------------------------------------------------------------------------------------------------------------------------------------------------------------------------------------CTTT-------------------------------------------------------------------------------------
>Haemonchus_contortus(KP101380.1)
------------AACCATATAC-------------TACAATGTGGCTA-A-------------------TTTCAACA-TTGTTTGTCAAATGGCATTTGT------TTT-------------TTAGACAATTCCCAT-TTCAGTTCAAGA------AC-ATATACATGC-AACGT-G-A--------TG--TTATGAAATTGT------AACA------------TTCCTGAA-------------------------------TGATATGA----------------ACATGTTGCCA-CTATTTGAGTGTACTCAGC-GAATATTGAGATTGACTTA--------------------------------GATA-GTGA-CTTGTAT-------GGCGACGATGTT------------------------------------------------------------------------------------------------------------------------------------------------------------------------------------CTTTTATCATTTGTAT-------------------------------------------------------------------------
>Haemonchus_contortus(EU084683.1)
------------AACCATATAC-------------TACAATGTGGCTA-A-------------------TTTCAACA-TTGTTCGTCAAATGGCATTTGT------CTT-------------TTAGACAATTCCCAT-TTCAGTTCAAGA------AC-ATATACATGC-AACGT-G-A--------TG--TTATGAAATTGT------AACA------------TTCCTGAA-------------------------------TGATATGA----------------ACATGTTGCCA-CTATTTGAGTGTACTCAGC-GAATATTGAGATTGACTTA--------------------------------GATA-GTGA-CTTGTAT-------GGCGACGATGTT------------------------------------------------------------------------------------------------------------------------------------------------------------------------------------CTTTTATCATTTGTAT-------------------------------------------------------------------------
>Haemonchus_contortus(KJ938047.1)
------------AACCATATAC-------------TACAATGTGGCTA-A-------------------TTTCAACA-TTGTTCGTCAAATGGCATTTGT------CTT-------------TTAGACAATTCCCAT-TTCAGTTCAAGA------AC-ATATACATGC-AACGT-G-A--------TG--TTATGAAATTGT------AACA------------TTCCTGAA-------------------------------TGATATGA----------------ACATGTTGCCA-CTATTTGAGTGTACTCAGC-GAATATTGAGATTGACTTA--------------------------------GATA-GTGA-CTTGTAT-------GGCGACGATGT------------------------------------------------------------------------------------------------------------------------------------------------------------------------------------------------------------------------------------------------------------------------------
>Haemonchus_contortus(HQ683714.1)
----------------------------------------TGTGGGTA-A-------------------TTTCAACA-TTGTTTGTCAAATGGCATTTGT------CTT-------------TTAGACAATTCCCAT-TTCAGTTCAAGA------AC-ATATACATGC-AACGT-G-A--------TG--TTATGAAATTGT------AACA------------TTCCTGAA-------------------------------TGATATGA----------------ACATGTTGCCA-CTATTTGAGTGTACTCAGC-GAATATTGAGATTGACTTA--------------------------------GATA-GTGA-CATGTAT-------GGCGACGATGTT------------------------------------------------------------------------------------------------------------------------------------------------------------------------------------CTTTTATCATTTGTAT-------------------------------------------------------------------------
>Haemonchus_contortus(JX869073.1)
------------AACCATATAC-------------TACAATGTGGGTA-A-------------------TTTCAACA-TTGTTTGTCAAATGGCATTTGT------CTT-------------TTAGACAATTCCCAT-TTCAGTTCAAGA------AC-ATATACATGC-AACGT-G-A--------TG--TTATGAAATTGT------AACA------------TTCCTGAA-------------------------------TGATATGA----------------ACATGTTGCCA-CTATTTGAGTGTACTCAGC-GAATATTGAGATTGACTTA--------------------------------GATA-GTGA-CATGTAT-------GGCGACGATGTT------------------------------------------------------------------------------------------------------------------------------------------------------------------------------------CTTTTATCATTTGTAT-------------------------------------------------------------------------
>Haemonchus_contortus(KC415128.1)
------------AACCATATAC-------------TACAATGTGGGTA-A-------------------TTTCAACA-TTGTTTGTCAAATGGCATTTGT------CTT-------------TTAGACAATTCCCAT-TTCAGTTCAAGA------AC-ATATACATGC-AACGT-G-A--------TG--TTATGAAATTGT------AACA------------TTCCTGAA-------------------------------TGATATGA----------------ACATGTTGCCA-CTATTTGAGTGTACTCAGC-GAATATTGAGATTGACTTA--------------------------------GATA-GTGA-CATGTAT-------GGCGACGATGTT------------------------------------------------------------------------------------------------------------------------------------------------------------------------------------CTTTTATCATTTGTAT-------------------------------------------------------------------------
>Haemonchus_contortus(KF364631.1)
------------AACCATATAC-------------TACAATGTGGGTA-A-------------------TTTCAACA-TTGTTTGTCAAATGGCATTTGT------CTT-------------TTAGACAATTCCCAT-TTCAGTTCAAGA------AC-ATATACATGC-AACGT-G-A--------TG--TTATGAAATTGT------AACA------------TTCCTGAA-------------------------------TGATATGA----------------ACATGTTGCCA-CTATTTGAGTGTACTCAGC-GAATATTGAGATTGACTTA--------------------------------GATA-GTGA-CATGTAT-------GGCGACGATGTT------------------------------------------------------------------------------------------------------------------------------------------------------------------------------------CTTTTATCATTTGTAT-------------------------------------------------------------------------
>Haemonchus_contortus(KP090288.1)
------------AACCATATAC-------------TACAATGTGGGTA-A-------------------TTTCAACA-TTGTTTGTCAAATGGCATTTGT------CTT-------------TTAGACAATTCCCAT-TTCAGTTCAAGA------AC-ATATACATGC-AACGT-G-A--------TG--TTATGAAATTGT------AACA------------TTCCTGAA-------------------------------TGATATGA----------------ACATGTTGCCA-CTATTTGAGTGTACTCAGC-GAATATTGAGATTGACTTA--------------------------------GATA-GTGA-CATGTAT-------GGCGACGATGTT------------------------------------------------------------------------------------------------------------------------------------------------------------------------------------CTTTTATCATTTGTAT-------------------------------------------------------------------------
>Haemonchus_contortus(KC415133.1)
------------AACCATATAC-------------TACAATGAGGGTA-A-------------------TTTCAACA-TTGTTTGTCAAATGGCATTTGT------CTT-------------TTAGACAATTCCCAT-TTCAGTTCAAGA------AC-ATATACATGC-AACGT-G-A--------TG--TTATGAAATTGT------AACA------------TTCCTGAA-------------------------------TGATATGA----------------ACATGTTGCCA-CTATTTGAGTGTACTCAGC-GAATATTGAGATTGACTTA--------------------------------GATA-GTGA-CATGTAT-------GGCGACGATGTT------------------------------------------------------------------------------------------------------------------------------------------------------------------------------------CTTTTATCATTTGTAT-------------------------------------------------------------------------
>Haemonchus_contortus(KP101369.1)
------------AACCATATAC-------------TACAATGAGGGTA-A-------------------TTTCAACA-TTGTTTGTCAAATGGCATTTGT------CTT-------------TTAGACAATTCCCAT-TTCAGTTCAAGA------AC-ATATACATGC-AACGT-G-A--------TG--TTATGAAATTGT------AACA------------TTCCTGAA-------------------------------TGATATGA----------------ACATGTTGCCA-CTATTTGAGTGTACTCAGC-GAATATTGAGATTGACTTA--------------------------------GATA-GTGA-CATGTAT-------GGCGACGATGTT------------------------------------------------------------------------------------------------------------------------------------------------------------------------------------CTTTTATCATTTGTAT-------------------------------------------------------------------------
>Haemonchus_contortus(KF364629.1)
------------AACCATATAC-------------TACAATGTGGGTA-A-------------------TTTCAACA-TTGTTTGTCAAATGGCATTTGT------CTT-------------TTAGACAATTCCCAT-TTCAGTTCAAGA------AC-ATATACATGC-AACGT-G-A--------TG--TTATGAAATTGT------AACA------------TTCCTGAA-------------------------------TGATATGA----------------ACATGTTGCCA-CTATTTGAGTGTACTCAGC-GAATATTGAGATTGACTTA--------------------------------GATA-GTGA-CWTGTAT-------GGCGACGATGTT------------------------------------------------------------------------------------------------------------------------------------------------------------------------------------CTTTTATCATTTGTAT-------------------------------------------------------------------------
>Haemonchus_contortus(KP101368.1)
------------AACCATATAC-------------TACAATGTGGGTA-A-------------------TTTCAACA-TTGTTTGTCAAATGGCATTTGT------CTT-------------TTAGACAATTCCCAT-TTCAGTTCAAGA------AC-ATATACATGC-AACGT-G-A--------TG--TTATGAAATTGT------AACA------------TTCCTGAA-------------------------------TGATATGA----------------ACATGTTGCCA-CTATTTGAGTGTACTCAGC-GAATATTGAGATTGACTTA--------------------------------GATA-GTGA-CWTGTAT-------GGCGACGATGTT------------------------------------------------------------------------------------------------------------------------------------------------------------------------------------CTTTTATCATTTGTAT-------------------------------------------------------------------------
>Haemonchus_contortus(KC415120.1)
------------AACCATATAA-------------TACAATGTGGGTA-A-------------------TTTCAACA-TTGTTTGTCAAATGGCATTTGT------TTT-------------TTAGACAATTCCCAT-TTCAGTTCAAGA------AC-ATATACATGC-AACGT-G-A--------TG--TTATGAAATTGT------AACA------------TTCCTGAA-------------------------------TGATATGA----------------ACATGTTGCCA-CTATTTGAGTGTACTCAGC-GAATATTGAGATTGACTTA--------------------------------GATA-GTGA-CATGTAT-------GGCGACGATGTT------------------------------------------------------------------------------------------------------------------------------------------------------------------------------------CTTTTATCATTTGTAT-------------------------------------------------------------------------
>Haemonchus_contortus(KP101382.1)
------------AACCATATAC-------------TACAATGTGGGTA-A-------------------TTTCAACA-TTGTTTGTCAAATGGCATTTGT------TTT-------------TTAGACAATTCCCAT-TTCAGTTCAAGA------AC-ATATACATGC-AACGT-G-A--------TG--TTATGAAATTGT------AACA------------TTCCTGAA-------------------------------TGATATGA----------------ACATGTTGCCA-CTATTTGAGTGTACTCAGC-GAATATTGAGATTGACTTA--------------------------------GATA-GTGA-CATGTAT-------GGCGACGATGTT------------------------------------------------------------------------------------------------------------------------------------------------------------------------------------CTTTTATCATTTGTAT-------------------------------------------------------------------------
>Haemonchus_contortus(KP101366.1)
------------AACCATATAC-------------TACAATGTGGGTA-A-------------------TTTCAACA-TTGTTTGTCAAATGGCATTTGT------TTT-------------TTAGACAATTCCCAT-TTCAGTTCAAGA------AC-ATATACATGC-AACGT-G-A--------TG--TTATGAAATTGT------AACA------------TTCCTGAA-------------------------------TGATATGA----------------ACATGTTGCCA-CTATTTGAGTGTACTCAGC-GAATATTGAGATTGACTTA--------------------------------GATA-GTGA-CTTGTAT-------GGCGACGATGTT------------------------------------------------------------------------------------------------------------------------------------------------------------------------------------CTTTTATCATTTGTAT-------------------------------------------------------------------------
>Haemonchus_contortus(KP101378.1)
------------AACCATATAC-------------TACAATGTGGGTA-A-------------------TTTCAACA-TTGTTTGTCAAATGGCATTTGT------TTT-------------TTAGACAATTCCCAT-TTCAGTTCAAGA------AC-ATATACATGC-AACGT-G-A--------TG--TTATGAAATTGT------AACA------------TTCCTGAA-------------------------------TGATATGA----------------ACATGTTGCCA-CTATTTGAGTGTACTCAGC-GAATATTGACATTGACTTA--------------------------------GATA-GTGA-CTTGTAT-------GGCGACGATGTT------------------------------------------------------------------------------------------------------------------------------------------------------------------------------------CTTTTATCATTTGTAT-------------------------------------------------------------------------
>Haemonchus_contortus(EU084687.1)
------------AACAATATAA-------------TACAATGTGGCTA-A-------------------TTTCAACA-TTGTTTGTCAAATGGCATTTGT------CTT-------------TTAGACAATTCCCAT-TTCAGTTCAAGA------AC-ATATACATGC-AACGT-G-A--------TG--TTATGAAATTGT------AACA------------TTCCTGAA-------------------------------TGATATGA----------------ACATGTTGCCA-CTATTTGAGTGTACTCAGC-GAATATTGAGATTGACTTA--------------------------------GATA-GTGA-CATGTAT-------GGCGACGATGTT------------------------------------------------------------------------------------------------------------------------------------------------------------------------------------CTTTTATCATTTGTAT-------------------------------------------------------------------------
>Haemonchus_contortus(JN128897.1)
-------------------TAC-------------TACAATGTGGCTA-A-------------------TTTCAACA-TTGTTTGTCAAATGGCATTTGT------CTT-------------TTAGACAATTCCCAT-TTCAGTTCAAGA------AC-ATATACATGC-AACGT-G-A--------TG--TTATGAAATTGT------AACA------------TTCCTGAA-------------------------------TGATATGA----------------ACATGTTGCCA-CTATTTGAGTGTACTCAGC-GAATATTGAGATTGACTTA--------------------------------GATA-GTGA-CATGTAT-------GGCGACGATGTT------------------------------------------------------------------------------------------------------------------------------------------------------------------------------------CTTTTATCATTTGTAT-------------------------------------------------------------------------
>Haemonchus_contortus(KC415119.1)
------------AACCATATAC-------------TACAATGTGGCTA-A-------------------TTTCAACA-TTGTTTGTCAAATGGCATTTGT------CTT-------------TTAGACAATTCCCAT-TTCAGTTCAAGA------AC-ATATACATGC-AACGT-G-A--------TG--TTATGAAATTGT------AACA------------TTCCTGAA-------------------------------TGATATGA----------------ACATGTTGCCA-CTATTTGAGTGTACTCAGC-GAATATTGAGATTGACTTA--------------------------------GATA-GTGA-CATGTAT-------GGCGACGATGTT------------------------------------------------------------------------------------------------------------------------------------------------------------------------------------CTTTTATCATTTGTAT-------------------------------------------------------------------------
>Haemonchus_contortus(KC415121.1)
------------AACCATATAA-------------TACAATGTGGCTA-A-------------------TTTCAACA-TTGTTTGTCAAATGGCATTTGT------CTT-------------TTAGACAATTCCCAT-TTCAGTTCAAGA------AC-ATATACATGC-AACGT-G-A--------TG--TTATGAAATTGT------AACA------------TTCCTGAA-------------------------------TGATATGA----------------ACATGTTGCCA-CTATTTGAGTGTACTCAGC-GAATATTGAGATTGACTTA--------------------------------GATA-GTGA-CATGTAT-------GGCGACGATGTT------------------------------------------------------------------------------------------------------------------------------------------------------------------------------------CTTTTATCATTTGTAT-------------------------------------------------------------------------
>Haemonchus_contortus(KP101383.1)
------------AACCATATAA-------------TACAATGTGGCTA-A-------------------TTTCAACA-TTGTTTGTCAAATGGCATTTGT------CTT-------------TTAGACAATTCCCAT-TTCAGTTCAAGA------AC-ATATACATGC-AACGT-G-A--------TG--TTATGAAATTGT------AACA------------TTCCTGAA-------------------------------TGATATGA----------------ACATGTTGCCA-CTATTTGAGTGTACTCAGC-GAATATTGAGATTGACTTA--------------------------------GATA-GTGA-CATGTAT-------GGCGACGATGTT------------------------------------------------------------------------------------------------------------------------------------------------------------------------------------CTTTTATCATTTGTAT-------------------------------------------------------------------------
>Haemonchus_contortus(KU558757.1)
------------AACCATATAA-------------TACAATGTGGCTA-A-------------------TTTCAACA-TTGTTTGTCAAATGGCATTTGT------CTT-------------TTAGACAATTCCCAT-TTCAGTTCAAGA------AC-ATATACATGC-AACGT-G-A--------TG--TTATGAAATTGT------AACA------------TTCCTGAA-------------------------------TGATATGA----------------ACATGTTGCCA-CTATTTGAGTGTACTCAGC-GAATATTGAGATTGACTTA--------------------------------GATA-GTGA-CATGTAT-------GGCGACGATGTT------------------------------------------------------------------------------------------------------------------------------------------------------------------------------------CTTTTATCATTTGTAT-------------------------------------------------------------------------
>Haemonchus_contortus(EU084689.1)
------------AACAATATAA-------------TACAATGTGGCTA-A-------------------TTTCAACA-TTGTTTGTCAAATGGCATTTGT------CTT-------------TTAGACAATTCCCAT-TTCAGTTCAAGA------AC-ATATAAATGC-AACGT-G-A--------TG--TTATGAAATTGT------AACA------------TTCCTGAA-------------------------------TGATATGA----------------ACATGTTGCCA-CTATTTGAGTGTACTCAGC-GAATATTGAGATTGACTTA--------------------------------GATA-GTGA-CATGTAT-------GGCGACGATGTT------------------------------------------------------------------------------------------------------------------------------------------------------------------------------------CTTTTATCATTTGTAT-------------------------------------------------------------------------
>Haemonchus_contortus(EU086382.1)
------------AACCATATAC-------------TACAATGTGGCTA-A-------------------TTTCAACA-TTGTTTGTCAAATGGCATTTGT------CTT-------------TTAGACAATTCCCAT-TTCAGTTCAAGA------AC-ATATACATGC-AACGT-G-A--------TG--TTATGAAATAGT------AACA------------TTCCTGAA-------------------------------TGATATGA----------------ACATGTTGCCA-CTATTTGAGTGTACTCAGC-GAATATTGAGATTGACTTA--------------------------------GATA-GTGA-CATGTAT-------GGCGACGATGTT------------------------------------------------------------------------------------------------------------------------------------------------------------------------------------CTTTTATCATTTGTAT-------------------------------------------------------------------------
>Haemonchus_contortus(EU086388.1)
------------AACCATATAC-------------TACAATGTGGCTA-A-------------------TTTCAACA-TTGTTTGTCAAATGGCATTTGT------CTT-------------TTAGACAATTCCCAT-TTCAGTTCAAGA------AC-ATATACATGC-AACGT-G-A--------TG--TTATGAAATAGT------AACA------------TTCCTGAA-------------------------------TGATATGA----------------ACATGTTGCCA-CTATTTGAGTGTACTCAGC-GAATATTGAGATTGACTTA--------------------------------GATA-GTGA-CATGTAT-------GGCGACGATGTT------------------------------------------------------------------------------------------------------------------------------------------------------------------------------------CTTTTATCATTTGTAT-------------------------------------------------------------------------
>Haemonchus_contortus(KP101379.1)
------------AACCATATAC-------------TACAATGTGGGTA-A-------------------TTTCAACA-TTGTTTGTCAAATGGCATTTGT------CTT-------------TTAGACAATTCCCAT-TTCAGTTCAAGA------AC-ATATACATGC-AACGT-G-A--------TG--TTATGAAATAGT------AACA------------TTCCTGAA-------------------------------TGATATGA----------------ACATGTTGCCA-CTATTTGAGTGTACTCAGC-GAATATTGAGATTGACTTA--------------------------------GATA-GTGA-CATGTAT-------GGCGACGATGTT------------------------------------------------------------------------------------------------------------------------------------------------------------------------------------CTTTTATCATTTGTAT-------------------------------------------------------------------------
>Haemonchus_contortus(AJ577465.1)
------------AACCATATAC-------------TACAATGTGGCCA-A-------------------TTTCAACA-TTGTTTGTCAAATGGCATTTGT------CTT-------------TTAGACAATTCCCAT-TTCAGTTCAAGA------AC-ATATACATGC-AACGT-G-A--------TG--TTATGAAATTGT------AACA------------TCCCTGAA-------------------------------TGATATGA----------------ACATGTTGCCA-CTATTTGAGTGTACTCAGC-GAATATTGAGATTGACTTA--------------------------------GATA-GTGA-CATGTAT-------GGCGACGATGTT------------------------------------------------------------------------------------------------------------------------------------------------------------------------------------CTTTTATCATTTGTAT-------------------------------------------------------------------------
>Haemonchus_contortus(JQ342246.1)
-------------------TAC-------------TACAATGTGGCCA-A-------------------TTTCAACA-TTGTTTGTCAAATGGCATTTGT------CTT-------------TTAGACAATTCCCAT-TTCAGTTCAAGA------AC-ATATACATGC-AACGT-G-A--------TG--TTATGAAATTGT------AACA------------TCCCTGAA-------------------------------TGATATGA----------------ACATGTTGCCA-CTATTTGAGTGTACTCAGC-GAATATTGAGATTGACTTA--------------------------------GATA-GTGA-CATGTAT-------GGCGACGATGTT------------------------------------------------------------------------------------------------------------------------------------------------------------------------------------CTTTTATCATTTGTAT-------------------------------------------------------------------------
>Haemonchus_contortus(KC415125.1)
------------AACCATATAC-------------TACAATGTGGGCA-A-------------------TTTCAACA-TTGTTTGTCAAATGGCATTTGT------CTT-------------TTAGACAATTCCCAT-TTCAGTTCAAGA------AC-ATATACATGC-AACGT-G-A--------TG--TTATGAAATTGT------AACA------------TTCCTGAA-------------------------------TGATATGA----------------ACATGTTGCCA-CTATTTGAGTGTACTCAGC-GAATATTGAGATTGACTTA--------------------------------GATA-GTGA-CATGTAT-------GGCGACGATGTT------------------------------------------------------------------------------------------------------------------------------------------------------------------------------------CTTTTATCATTTGTAT-------------------------------------------------------------------------
>Haemonchus_contortus(KU558758.1)
------------AACCATATAC-------------TACAATGTGGGCA-A-------------------TTTCAACA-TTGTTTGTCAAATGGCATTTGT------CTT-------------TTAGACAATTCCCAT-TTCAGTTCAAGA------AC-ATATACATGC-AACGT-G-A--------TG--TTATGAAATTGT------AACA------------TTCCTGAA-------------------------------TGATATGA----------------ACATGTTGCCA-CTATTTGAGTGTACTCAGC-GAATATTGAGATTGACTTA--------------------------------GATA-GTGA-CATGTAT-------GGCGACGATGTT------------------------------------------------------------------------------------------------------------------------------------------------------------------------------------CTTTTATCATTTGTAT-------------------------------------------------------------------------
>Haemonchus_contortus(KU558759.1)
------------AACCATATAC-------------TACAATGTGGGCA-A-------------------TTTCAACA-TTGTTTGTCAAATGGCATTTGT------CTT-------------TTAGACAATTCCCAT-TTCAGTTCAAGA------AC-ATATACATGC-AACGT-G-A--------TG--TTATGAAATTGT------AACA------------TTCCTGAA-------------------------------TGATATGA----------------ACATGTTGCCA-CTATTTGAGTGTACTCAGC-GAATATTGAGATTGACTTA--------------------------------GATA-GTGA-CATGTAT-------GGCGACGATGTT------------------------------------------------------------------------------------------------------------------------------------------------------------------------------------CTTTTATCATTTGTAT-------------------------------------------------------------------------
>Haemonchus_contortus(KC415126.1)
------------AACCATATAC-------------TACAATGTGGCCA-A-------------------TTTCAACA-TTGTTTGTCAAATGGCATTTGT------CTT-------------TTAGACAATTCCCAT-TTCAGTTCAAGA------AC-ATATACATGC-AACGT-G-A--------TG--TTATGAAATTGT------AACA------------TTCCTGAA-------------------------------TGATATGA----------------ACATGTTGCCA-CTATTTGAGTGTACTCAGC-GAATATTGAGATTGACTTA--------------------------------GATA-GTGA-CATGTAT-------GGCGACGATGTT------------------------------------------------------------------------------------------------------------------------------------------------------------------------------------CTTTTATCATTTGTAT-------------------------------------------------------------------------
>Haemonchus_contortus(KC415129.1)
------------AACCATATAC-------------TACAATGAGGGCA-A-------------------TTTCAACA-TTGTTTGTCAAATGGCATTTGT------CTT-------------TTAGACAATTCCCAT-TTCAGTTCAAGA------AC-ATATACATGC-AACGT-G-A--------TG--TTATGAAATTGT------AACA------------TTCCTGAA-------------------------------TGATATGA----------------ACATGTTGCCA-CTATTTGAGTGTACTCAGC-GAATATTGAGATTGACTTA--------------------------------GATA-GTGA-CATGTAT-------GGCGACGATGTT------------------------------------------------------------------------------------------------------------------------------------------------------------------------------------CTTTTATCATTTGTAT-------------------------------------------------------------------------
>Haemonchus_contortus(KP101372.1)
------------AACCATATAC-------------TACAATGAGGGCA-A-------------------TTTCAACA-TTGTTTGTCAAATGGCATTTGT------CTT-------------TTAGACAATTCCCAT-TTCAGTTCAAGA------AC-ATATACATGC-AACGT-G-A--------TG--TTATGAAATTGT------AACA------------TTCCTGAA-------------------------------TGATATGA----------------ACATGTTGCCA-CTATTTGAGTGTACTCAGC-GAATATTGAGATTGACTTA--------------------------------GATA-GTGA-CATGTAT-------GGCGACGATGTT------------------------------------------------------------------------------------------------------------------------------------------------------------------------------------CTTTTATCATTTGTAT-------------------------------------------------------------------------
>Haemonchus_contortus(KC415131.1)
------------AACCATATAC-------------TACAATGAGGGCA-A-------------------TTTCAACA-TTGTTTGTCAAATGGCATTTGT------CTT-------------TTAGACAATTCCCAT-TTCAGTTCAAGA------AC-ATATACATGC-AACGT-G-A--------TG--TTATGAAATTGT------AACA------------TCCCTGAA-------------------------------TGATATGA----------------ACATGTTGCCA-CTATTTGAGTGTACTCAGC-GAATATTGAGATTGACTTA--------------------------------GATA-GTGA-CATGTAT-------GGCGACGATGTT------------------------------------------------------------------------------------------------------------------------------------------------------------------------------------CTTTTATCATTTGTAT-------------------------------------------------------------------------
>Haemonchus_contortus(KP101376.1)
------------AACCATATAC-------------TACAATGAGGGCA-A-------------------TTTCAACA-TTGTTTGTCAAATGGCATTTGT------TTT-------------TTAGATAATTCCCAT-TTCAGTTCAAGA------AC-ATATACATGC-AACGT-G-A--------TG--TTATGAAATTGT------AACA------------TTCCTGAA-------------------------------TGATATGA----------------ACATGTTGCCA-CTATTTGAGTGTACTCAGC-GAATATTGAGATTGACTTA--------------------------------GATA-GTGA-CATGTAT-------GGCGACGATGTT------------------------------------------------------------------------------------------------------------------------------------------------------------------------------------CTTTTATCATTTGTAT-------------------------------------------------------------------------
>Haemonchus_contortus(KP101377.1)
------------AACCATATAC-------------TACAATGAGGGCA-A-------------------TTTCAACA-TTGTTTGTCAAATGGCATTTGT------TTT-------------TTAGACAATTCCCAT-TTCAGTTCAAGA------AC-ATATACATGC-AACGT-G-A--------TG--TTATGAAATTGT------AACA------------TTCCTGAA-------------------------------TGATATGA----------------ACATGTTGCCA-CTATTTGAGTGTACTCAGC-GAATATTGAGATTGACTTA--------------------------------GATA-GTGA-CATGTAT-------GGCGACGATGTT------------------------------------------------------------------------------------------------------------------------------------------------------------------------------------CTTTTATCATTTGTAT-------------------------------------------------------------------------
>Haemonchus_contortus(JN590057.1)
------------AACCATATAC-------------TACAATGAGGGCA-A-------------------TTTCAACA-TTGTTTGTCAAATGGCATTTGT------CTT-------------TAAGACAATTCCCAT-TTCAGTTCAAGA------AC-ATATACATGC-AACGT-G-A--------TG--TTATGAAATTGT------AACA------------TTCCTGAA-------------------------------TGATATGA----------------ACATGTTGCCA-CTATTTGAGTGTACTCAGC-GAATATTGAGATTGACTTA--------------------------------GATA-GTGA-CATGTAT-------GGCGACGATGTT------------------------------------------------------------------------------------------------------------------------------------------------------------------------------------CTT--------------------------------------------------------------------------------------
>Haemonchus_contortus(KP101381.1)
------------AACCATATAC-------------TACAATGAGGGCA-A-------------------TTTCAACA-TTGTTTGTCAAATGGCATTTGT------CTT-------------TAAGACAATTCCCAT-TTCAGTTCAAGA------AC-ATATACATGC-AACGT-G-A--------TG--TTATGAAATTGT------AACA------------TTCCTGAA-------------------------------TGATATGA----------------ACATGTTGCCA-CTATTTGAGTGTACTCAGC-GAATATTGAGATTGACTTA--------------------------------GATA-GTGA-CTTGTAT-------GGCGACGATGTT------------------------------------------------------------------------------------------------------------------------------------------------------------------------------------CTTTTATCATTTGTAT-------------------------------------------------------------------------
>Haemonchus_contortus(HQ683711.1)
----------------------------------------TGTGGGTA-A-------------------TTTCAACA-TTGTTTGTCAAATGGCATTTGT------CTT-------------TTAGACAATTCCCAT-TTCAGTTCAAGA------AC-ATATACATGC-AACGT-G-A--------TG--TTATGAAATTGT------AACA------------TCCCTGAA-------------------------------TGATATGA----------------ACATGTTGCCA-CTATTTGAGTGTACTCAGC-GAATATTGAGATTGACTTA--------------------------------GATA-GTGA-CATGTAT-------GGCGACGATGTT------------------------------------------------------------------------------------------------------------------------------------------------------------------------------------CTTTTATCATTTGTAT-------------------------------------------------------------------------
>Haemonchus_contortus(HQ683715.1)
----------------------------------------TGTGGGTA-A-------------------TTTCAACA-TTGTTTGTCAAATGGCATTTGT------CTT-------------TTAGACAATTCCCAT-TTCAGTTCAAGA------AC-ATATACATGC-AACGT-G-A--------TG--TTATGAAATTGT------AACA------------TCCCTGAA-------------------------------TGATATGA----------------ACATGTTGCCA-CTATTTGAGTGTACTCAGC-GAATATTGAGATTGACTTA--------------------------------GATA-GTGA-CTTGTAT-------GGCGACGATGTT------------------------------------------------------------------------------------------------------------------------------------------------------------------------------------CTTTTATCATTTGTAT-------------------------------------------------------------------------
>Haemonchus_contortus(KF176320.1)
--------------------------------------------------------------------------ACA-TTGTTTGTCAAATGGCATTTGT------CTT-------------TTAGACAATTCCCAT-TTCAGTTCAAGA------AC-ATATACATGC-AACGT-G-A--------TG--TTATGAAATTGT------AACA------------TCCCTGAA-------------------------------TGATATGA----------------ACATGTTGCCA-CTATTTGAGTGTACTCAGC-GAATATTGAGATTGACTTA--------------------------------GATA-GTGA-CTTGTAT-------GGCGACGATGTT------------------------------------------------------------------------------------------------------------------------------------------------------------------------------------CTTTTATCATTTGTAT-------------------------------------------------------------------------
>Haemonchus_contortus(KC415130.1)
------------AACCATATAC-------------TACAATGAGGGCA-A-------------------TTTCAACA-TTGTTTGTCAAATGGCATTTGT------CTT-------------TTAGACAATTCCCAT-TTCAGTTCAAGA------AC-ATATACATGC-AACGT-G-A--------TG--TTATGAAATTGT------AACA------------TCCCTGAA-------------------------------TGATATGA----------------ACATGTTGCCA-CTATTTGAGTGTACTCAGC-GAATATTGAGATTGACTTA--------------------------------GATA-GTGA-CTTGTAT-------GGCGACGATGTT------------------------------------------------------------------------------------------------------------------------------------------------------------------------------------CTTTTATCATTTGTAT-------------------------------------------------------------------------
>Haemonchus_contortus(KU870651.1)
---------------------C-------------CCTAATGTGGCTA-T-------------------TTC--ACA-TTGTTTGTC-AATGGCATTTGT------CTT-------------TTAGACAATTCCCAT-TTCAGTTCAAGA------AC-ATATACATGC-AACGT-G-A--------TG--TTATGAAATTGT------AACA------------TCCCTGAA-------------------------------TGATATGA----------------ACATGTTGCCA-CTATTTGAGTGTACTCAGC-GAATATTGAGATTGACTTA--------------------------------GATA-GTGA-CTTGTAT-------GGCGACGATGTT------------------------------------------------------------------------------------------------------------------------------------------------------------------------------------CTTTTATCATTTGTAT-------------------------------------------------------------------------
>Haemonchus_contortus(KP090291.1)
------------AACCATATAC-------------TACAATGTGGGTA-A-------------------TTTCAACA-TTGTTTGTCAAATGGCATTTGT------CTT-------------TTAGACAATTCCCAT-TTCAGTTCAAGA------AC-ATATACATGC-AACGT-G-A--------TG--TTATGAAATTGT------AACA------------TTCCTGAA-------------------------------TGATATGA----------------ACATGTTGCCA-CTATTTGAGTGTACTCAGC-GAATATTGAGATTGACTTA--------------------------------AATA-GTGA-CATGTAT-------GGCGACAATGTT------------------------------------------------------------------------------------------------------------------------------------------------------------------------------------CTTTTATCATTTGTAT-------------------------------------------------------------------------
>Haemonchus_contortus(KP090292.1)
------------AACCATATAC-------------TACAATGTGGGTA-A-------------------TTTCAACA-TTGTTTGTCAAATGGCATTTGT------CTT-------------TTAGACAATTCCCAT-TTCAGTTCAAGA------AC-ATATACATGC-AACGT-G-A--------TG--TTATGAAATTGT------AACA------------TTCCTGAA-------------------------------TGATATGA----------------ACATGTTGCCA-CTATTTGAGTGTACTCAGC-GAATATTGAGATTGACTTA--------------------------------AATA-GTGA-CATGTAT-------GGCGACGATGTT------------------------------------------------------------------------------------------------------------------------------------------------------------------------------------CTTTTATCATTTGTAT-------------------------------------------------------------------------
>Haemonchus_contortus(JX901154.1)
------------AACCATATAA-------------TACAATGTGGCTA-A-------------------TTTCAACA-TTGTTTGTCAAATGGCATTTGT------CTT-------------TTAGACAATTCCCAT-TTCAGTTCAAGA------AC-ATATACATGC-AACGT-G-A--------TG--TTATGAAATTGT------AACA------------TACCTGAA-------------------------------TGATATGA----------------ACATGTTGCCA-CTATTTGAGTGTACTCAGC-GAATATTGAGATTGACTTA--------------------------------GACA-GTGA-CTTGTAT-------GGCGACGATGTT------------------------------------------------------------------------------------------------------------------------------------------------------------------------------------CTTTTATCATTTGTAT-------------------------------------------------------------------------
>Haemonchus_contortus(JX901158.1)
------------AACCATATAC-------------TACAATGTGGCTA-A-------------------TTTCAACA-TTGTTTGTCAAATGGCATTTGT------CTT-------------TTAGACAATTCCCAT-TTCAGTTCAAGA------AC-ATATACATGC-AACGT-G-A--------TG--TTATGAAATTGT------AACA------------TACCTGAA-------------------------------TGATATGA----------------ACATGTTGCCA-CTATTTGAGTGTACTCAGC-GAATATTGAGATTGACTTA--------------------------------GACA-GTGA-CTTGTAT-------GGCGACGATGTT------------------------------------------------------------------------------------------------------------------------------------------------------------------------------------CTTTTATCATTTGTAT-------------------------------------------------------------------------
>Haemonchus_contortus(JX901156.1)
------------AACCATATAC-------------TACAATGTGGCTA-A-------------------TTTCAACA-TTGTTTGTCAAATGGCATTTGT------CTT-------------TTAGACAATTCCCAT-TTCAGTTCAAGA------AC-ATATACATGC-AACGT-G-A--------TG--TTATGAAATTGT------AACA------------TACCTGAA-------------------------------TGATATGA----------------ACATGTTGCCA-CTATTTGAGTGTACTCAGC-GAATATTGAGATTGACTTA--------------------------------GATA-GTGA-CTTGTAT-------GGCGACGATGTT------------------------------------------------------------------------------------------------------------------------------------------------------------------------------------CTTTTATCATTTGTAT-------------------------------------------------------------------------
>Haemonchus_contortus(AY647245.1)
------------AACCATATAC-------------TACAATGTGGCTA-A-------------------TTTCAACA-TTGTTTGTCAAATGGCATTTGT------CTT-------------TTAGACAATTCCCAT-TTCAGTTCAAGAACATATAC-ATATACATGC-AACGT-G-A--------TG--TTATGAAATTGT------AACA------------TTCCTGAA-------------------------------TGATNTGA----------------ACATGTTGCCA-CTATTTGAGTGTACTCAGC-GAATATTGAGATTGACTTA--------------------------------GATA-GTGA-CTTGTAT-------GGCGACGATGTT------------------------------------------------------------------------------------------------------------------------------------------------------------------------------------CTTTTATCATTTGTAT-------------------------------------------------------------------------
>Haemonchus_contortus(JX901157.1)
------------AACCATATAA-------------TACAATGTGGCTA-A-------------------TTTCAACA-TTGTTTGTCAAATGGCATTTGT------CTT-------------TTAGACAATTCCCAT-TTCAGTTCAAGA------AC-ATATACATGC-AACGT-G-A--------TG--TTATGAAATTGT------AACA------------TACGTGAA-------------------------------TGATATGA----------------ACATGTTGCCA-CTATTTGAGTGTACTCAGC-GAATATTGAGATTGACTTA--------------------------------GATA-GTGA-CTTGTAT-------GGCGACGATGTT------------------------------------------------------------------------------------------------------------------------------------------------------------------------------------CTTTTATCATTTGTAT-------------------------------------------------------------------------
>Haemonchus_contortus(KF204572.1)
-----------------------------------------------------------------------------------------------TTGTC------TTT--------------TAGACAATTCCCAT-TTCAGTTCAAGA------AC-ATATACATGC-AACGT-G-A--------TG--TTATGAAATCGT------AACA------------TTCCTGAA-------------------------------TGATATGA----------------ACATGTTGCCA-CTATTTGAGTGTACTCAGC-GAATATTGAGATTGACTTA--------------------------------GATA-GTGA-CTTGTAT-------GGCGACGATGTT------------------------------------------------------------------------------------------------------------------------------------------------------------------------------------CTTTTATCATTTGTAT-------------------------------------------------------------------------
>Haemonchus_contortus(KU870653.1)
------------------------------------CCCTCCTGTGGC-T-------------------ATTTCACA-TTGTTTGTCAATGGCATTTGTC------TTT--------------TAGACAATTCCCAT-TTCAGTTCAAGA------AC-ATATACATGC-AACGT-G-A--------TG--TTATGAAATTGT------AACA------------TTCCTGAA-------------------------------TGATATGA----------------ACATGTTGCCA-CTATTTGAGTGTACTCAGC-GAATATTGAGATTGACTTA--------------------------------GATA-GTGA-CTTGTAT-------GGCGACGATGTT------------------------------------------------------------------------------------------------------------------------------------------------------------------------------------CTTTTATCATTTGTAT-------------------------------------------------------------------------
>Haemonchus_contortus(KU640184.1)
---------------------C-------------CATCCCCTGTGGC-T-------------------ATTTCACA-TTGTTTGTCAATGGCATTTGTC------TTT-------------ATAGACAATTCCCAT-TTCAGTTCAAGA------AC-ATATACATGC-AACGT-G-A--------TG--TTATGAAATTGT------AACA------------TTCCTGAA-------------------------------TGATATGA----------------ACATGTTGCCA-CTATTTGAGTGTACTCAGC-GAATATTGAGATTGACTTA--------------------------------GATA-GTGA-CTTGTAT-------GGCGACGATGTT------------------------------------------------------------------------------------------------------------------------------------------------------------------------------------CTTTTATCATTTGTAT-------------------------------------------------------------------------
>Haemonchus_contortus(KU870652.1)
--------------------CC-------------AATTCCTGTGGCC-T-------------------ATTTCACA-TTGTTTGTCAATGGCATTTGTC------TTT-------------ATAGACAATTCCCAT-TTCAGTTCAAGA------AC-ATATACATGC-AACGT-G-A--------TG--TTATGAAATTGT------AACA------------TTCCTGAA-------------------------------TGATATGA----------------ACATGTTGCCA-CTATTTGAGTGTACTCAGC-GAATATTGAGATTGACTTA--------------------------------GATA-GTGA-CTTGTAT-------GGCGACGATGTT------------------------------------------------------------------------------------------------------------------------------------------------------------------------------------CTTTTATCATTTGTAT-------------------------------------------------------------------------
>Haemonchus_contortus(KU640185.1)
---------------------C-------------AATAATGAGGGCC-T-------------------ATTTCACA-TTGTTTGTCAATGGCATTTGTC------TTT-------------ATAGACAATTCCCAT-TTCAGTTCAAGA------AC-ATATACATGC-AACGT-G-A--------TG--TTATGAAATTGT------AACA------------TCCCTGAA-------------------------------TGATATGA----------------ACATGTTGCCA-CTATTTGAGTGTACTCAGC-GAATATTGAGATTGACTTA--------------------------------GATA-GTGA-CTTGTAT-------GGCGACGATGTT------------------------------------------------------------------------------------------------------------------------------------------------------------------------------------CTTTTATCATTTGTAT-------------------------------------------------------------------------
>Haemonchus_contortus(KU646834.1)
------------------------------------CCATTATGTGGC-T-------------------ATTTCACA-TTGTTTGTCAATGGCATTTGTC------TTT-------------ATAGACAATTCCCAT-TTCAGTTCAAGA------AC-ATATACATGC-AACGT-G-A--------TG--TTATGAAATTGT------AACA------------TCCCTGAA-------------------------------TGATATGA----------------ACATGTTGCCA-CTATTTGAGTGTACTCAGC-GAATATTGAGATTGACTTA--------------------------------GATA-GTGA-CTTGTAT-------GGCGACGATGTT------------------------------------------------------------------------------------------------------------------------------------------------------------------------------------CTTTTATCATTTGTAT-------------------------------------------------------------------------
>Haemonchus_contortus(JX901144.1)
------------AACCATATAC-------------TACAATGTCGCTA-A-------------------TTTCAACA-TTGTTTGTCAAATGGCATTTGT------CTT-------------TTAGACAATTCCCAT-TTCAGTTCAAGA------AC-ATATACATGC-AACGT-G-A--------TG--TTATGAAATTGT------AACA------------TACCTGAA-------------------------------TGATATGA----------------ACATGTTGCCA-CTATTTGAGTGTACTCAGC-GAATATTGAGATTGACTTA--------------------------------GTTA-GTGA-CTTGTAT-------GGCGACGATGTT------------------------------------------------------------------------------------------------------------------------------------------------------------------------------------CTTTTATCATTTGTAT-------------------------------------------------------------------------
>Haemonchus_contortus(EU086385.1)
------------AACCATATAC-------------TACAATGTGGCTA-A-------------------TTTCAACA-TTGTTTGTCAAATGGCATTTGT------CTT-------------TTAGACAATTCCCAT-TTCAGTTCAAGA------AC-ATATACATGC-AACGC-G-A--------TG--TTATGAAATTGT------AACA------------TTCCTGAA-------------------------------TGATATGA----------------ACATGTTGCCA-CTATTTGAGTGTACTCAGC-GAATATTGAGATTGACTTA--------------------------------GATA-GTGA-CTTGTAT-------GGCGACGATGTT------------------------------------------------------------------------------------------------------------------------------------------------------------------------------------CTCTTATCATTTGTAT-------------------------------------------------------------------------
>Haemonchus_contortus(EU084686.1)
------------AACAATATAA-------------TACAATGTGGCTA-A-------------------TTTCAACA-TTGTTTGTCAAATGGCATTTGT------CTT-------------TTAGACAATTCCCAT-TTCAGTTCAAGA------AC-ATATACATGC-AACGT-G-A--------TG--TTATGAAATTGT------AACA------------TTCCTGAA-------------------------------TGATATGA----------------ACATGTTGCCA-CTATTTGAGTGTACTCAGC-GAATATTGAGATTGACTTA--------------------------------GATA-GTGA-CTTGTAT-------GGCGACGATGTT------------------------------------------------------------------------------------------------------------------------------------------------------------------------------------CTTCTATCATTTGTAT-------------------------------------------------------------------------
>Haemonchus_contortus(KC998713.1)
------------AACCATATAC-------------TACAATGAGGCTA-A-------------------TTTCAACA-TTGTTTGTCAAATGGCATTTGT------CTT-------------TTAGACAATTCCCAT-TTCAGTTCAAGA------AC-ATATACATGC-AACGT-G-A--------TG--TTATGAAATTGT------AACA------------TCCCTGAA-------------------------------TGATATGA----------------ACATGTTGCCA-CTATTTGAGTGTACTCAGC-GAATATTGAGATTGACTTA--------------------------------GATA-GTGA-CATGTAT-------AGCGACGATGTT------------------------------------------------------------------------------------------------------------------------------------------------------------------------------------CTTTTATCATTTGTAT-------------------------------------------------------------------------
>Haemonchus_contortus(AY639623.1)
------------AACCATATAC-------------TACAATGAGGGCA-A-------------------TTTCAACA-TTGTTTGTCAAATGGCATTTGT------CTT-------------TAAGATAATTCCCAT-TTCAGTTCAAGA------AC-ATATACATGC-AACGT-G-A--------TG--TTATGAAATTGT------AACA------------TCCCTGAA-------------------------------TGATATGA----------------ACATGTTGCCA-CTATTTGAGTGTACTCAGC-GAATATTGAGATTGACTTA--------------------------------GATA-GTGA-CATGTATGTATGGCGACGACGATGTT------------------------------------------------------------------------------------------------------------------------------------------------------------------------------------CTTTTATCATTTGTAT-------------------------------------------------------------------------
>Haemonchus_contortus(EU084682.1)
------------AACCATATAC-------------TACAATGAGGGCA-A-------------------TTTCAACA-TTGTTTGTCAAATGGCATTTGT------CTT-------------TAAGATAATTCCCAT-TTCAGTTCAAGA------AC-ATATACATGC-AACGT-G-A--------TG--TTATGAAATTGT------AACA------------TCCCTGAA-------------------------------TGATATGA----------------ACATGTTGCCA-CTATTTGAGTGTACTCAGC-GAATATTGAGATTGACTTA--------------------------------GATA-GTGA-CATGTAT-------GGCGACGATGTT------------------------------------------------------------------------------------------------------------------------------------------------------------------------------------CTTTTATCATTTGTAT-------------------------------------------------------------------------
>Haemonchus_contortus(JX901146.1)
------------AACCATATAC-------------TACAATGAGGGCA-A-------------------TTTCAACA-TTGTTTGTCAAATGGCATTTGT------CTT-------------TAAGATAATTCCCAT-TTCAGTTCAAGA------AC-ATATACATGC-AACGT-G-A--------TG--TTATGAAATTGT------AACA------------TCCCTGAA-------------------------------TGATATGA----------------ACATGTTGCCA-CTATTTGAGTGTACTCAGC-GAATATTGAGATTGACTTA--------------------------------GATA-GTGA-CATGTAT-------GGCGACGATGTT------------------------------------------------------------------------------------------------------------------------------------------------------------------------------------CTTTTATCATTTGTAT-------------------------------------------------------------------------
>Haemonchus_contortus(KP101367.1)
------------AACCATATAC-------------TACAATGAGGGCA-A-------------------TTTCAACA-TTGTTTGTCAAATGGCATTTGT------CTT-------------TAAGATAATTCCCAT-TTCAGTTCAAGA------AC-ATATACATGC-AACGT-G-A--------TG--TTATGAAATTGT------AACA------------TCCCTGAA-------------------------------TGATATGA----------------ACATGTTGCCA-CTATTTGAGTGTACTCAGC-GAATATTGAGATTGACTTA--------------------------------GATA-GTGA-CATGTAT-------GGCGACGATGTT------------------------------------------------------------------------------------------------------------------------------------------------------------------------------------CTTTTATCATTTGTAT-------------------------------------------------------------------------
>Haemonchus_contortus(JN590059.1)
------------AACCATATAC-------------TACAATGAGGGCA-A-------------------TTTCAACA-TTGTTTGTCAAATGGCATTTGT------CTT-------------TAAGATAATTCCCAT-TTCAGTTCAAGA------AC-ATATACATGC-AACGT-G-A--------TG--TTATGAAATTGT------AACA------------TCCCTGAA-------------------------------TGATATGA----------------ACATGTTGCCA-CTATTTGAGTGTACTCAGC-GAATATTGAGATTGACTTA-------------------------------GGATA-GTGA-CATGTAT-------GGCGACGATGTT------------------------------------------------------------------------------------------------------------------------------------------------------------------------------------CTTT-------------------------------------------------------------------------------------
>Haemonchus_contortus(KJ857555.1)
------------AACCATATAC-------------TACAATGAGGGCA-A-------------------TTTCAACA-TTGTTTGTCAAATGGCATTTGT------CTT-------------TAAGATAATTCCCAT-TTCAGTTCAAGA------AC-ATATACATGC-AACGT-G-A--------TG--TTATGAAATTGT------AACA------------TCCCTGAA-------------------------------TGATATGA----------------ACATGTTGCCA-CTATTTGAGTGTACTCAGC-GAATATTGAGATTGACTTA--------------------------------GATA-GTGA-CTTGTAT-------GGCGACGATGTT------------------------------------------------------------------------------------------------------------------------------------------------------------------------------------CT---------------------------------------------------------------------------------------
>Haemonchus_contortus(KJ857556.1)
------------AACCATATAC-------------TACAATGAGGGCA-A-------------------TTTCAACA-TTGTTTGTCAAATGGCATTTGT------CTT-------------TAAGATAATTCCCAT-TTCAGTTCAAGA------AC-ATATACATGC-AACGT-G-A--------TG--TTATGAAATTGT------AACA------------TCCCTGAA-------------------------------TGATATGA----------------ACATGTTGCCA-CTATTTGAGTGTACTCAGC-GAATATTGAGATTGACTTA--------------------------------GATA-GTGA-CTTGTAT-------GGCGACGATGTT------------------------------------------------------------------------------------------------------------------------------------------------------------------------------------CT---------------------------------------------------------------------------------------
>Haemonchus_contortus(KM586652.1)
------------AACCATATAC-------------TACAATGAGGGCA-A-------------------TTTCAACA-TTGTTTGTCAAATGGCATTTGT------CTT-------------TAAGATAATTCCCAT-TTCAGTTCAAGA------AC-ATATACATGC-AACGT-G-A--------TG--TTTTGAAATTGT------AACA------------TCCCTGAA-------------------------------TGATATGA----------------ACATGTTGCCA-CTATTTGAGTGTACTCAGC-GAATATTGAGATTGACTTA--------------------------------GATA-GTGA-CATGTAT-------GGCGACGATGTT------------------------------------------------------------------------------------------------------------------------------------------------------------------------------------CTTTTATCATTTGTAT-------------------------------------------------------------------------
>Haemonchus_contortus(JN590053.1)
------------AACCATATAC-------------TACAATGAGGGCA-A-------------------TTTCAACA-TTGTTTGTCAAATGGCATTTGT------CTT-------------TAAGATAATYCCCAT-TTCAGTTCAAGA------AC-ATATACATGC-AACGT-G-A--------TG--TTATGAAATTGT------AACA------------TCCCTGAA-------------------------------TGATATGA----------------RCATGTTGCCA-CTATTTGAGTGTACTCAGC-GAATATTGAGATTGACTTA--------------------------------GATA-GTGA-CATGTAT-------GGCGACGATGTT------------------------------------------------------------------------------------------------------------------------------------------------------------------------------------CTTT-------------------------------------------------------------------------------------
>Haemonchus_contortus(JX901148.1)
------------AACCATATAC-------------TACAATGAGGGCA-A-------------------TTTCAACA-TTGTTTGTCAAATGGCATTTGT------CTT-------------TAAAATAATTCCCAT-TTCAGTTCAAGA------AC-ATATACATGC-AACGT-G-A--------TG--TTAAGAAATTGT------AACA------------TCCCTGAA-------------------------------TGATATGA----------------ACATGTTGCCA-CTATTTGAGTGTACTCAGC-GAATATTGAGATTGACTTA--------------------------------GATA-GTGA-CATGTAT-------GGCGACGATGTT------------------------------------------------------------------------------------------------------------------------------------------------------------------------------------CTTTTATCATTTGTAT-------------------------------------------------------------------------
>Haemonchus_contortus(JX901149.1)
------------AACCATATAC-------------TACAATGAGGGCA-A-------------------TTTCAACA-TTGTTTGTCAAATGGCATTTGT------CTT-------------TAAGATAATTCCCAT-TTCAGTTCAAGA------AC-ATATACATGC-AACGT-G-A--------TG--TTATGAAATTGT------AACA------------TCCCTGAA-------------------------------TGATATGA----------------ACATGTTGCCA-CTATTTCAGTGTACTCAGC-GAATATTGAGATTGACTTA--------------------------------GATA-GTGA-CATGTAT-------GGCGACGATGTT------------------------------------------------------------------------------------------------------------------------------------------------------------------------------------CTATTATCATTTGTAT-------------------------------------------------------------------------
>Haemonchus_contortus(EU086377.1)
------------AACCATATAC-------------TACAATGAGGGCA-A-------------------TTTCAACA-TTGTTTGTCAAATGGCATTTGT------CTT-------------TGAGATAATTCCCAT-TTCAGCTCAAGA------AC-ATATACATGC-AACGT-G-A--------TG--TTATGAAATTGT------AACA------------TCCCTGAA-------------------------------TGATATGA----------------ACATGTTGCCA-CTATTTGAGTGTACTCAGC-GAATATTGAGATTGACTTA--------------------------------GATA-GTGA-CATGTAT-------GGCGACGATGTT------------------------------------------------------------------------------------------------------------------------------------------------------------------------------------CTTTTATCATTTGTAT-------------------------------------------------------------------------
>Haemonchus_contortus(EU086379.1)
------------AACCATATAC-------------TACAATGAGGGCA-A-------------------TTTCAACA-TTGTTTGTCAAATGGCATTTGT------CTT-------------TGAGATAATTCCCAT-TTCAGCTCAAGA------AC-ATATACATGC-AACGT-G-A--------TG--TTATGAAATTGT------AACA------------TCCCTGAA-------------------------------TGATATGA----------------ACATGTTGCCA-CTATTTGAGTGTACTCAGC-GAATATTGAGATTGACTTA--------------------------------GATA-GTGA-CATGTAT-------GGCGACGATGTT------------------------------------------------------------------------------------------------------------------------------------------------------------------------------------CTTTTATCATTTGTAT-------------------------------------------------------------------------
>Haemonchus_contortus(EU086386.1)
------------AACCATATAC-------------TACAATGAGGGCA-A-------------------TTTCAACA-TTGTTTGTCAAATGGCATTTGT------CTT-------------TGAGATAATTCCCAT-TTCAGCTCAAGA------AC-ATATACATGC-AACGT-G-A--------TG--TTATGAAATTGT------AACA------------TCCCTGAA-------------------------------TGATATGA----------------ACATGTTGCCA-CTATTTGAGTGTACTCAGC-GAATATTGAGATTGACTTA--------------------------------GATA-GTGA-CATGTAT-------GGCGACGATGTT------------------------------------------------------------------------------------------------------------------------------------------------------------------------------------CTTTTATCATTTGTAT-------------------------------------------------------------------------
>Haemonchus_contortus(EU086391.1()
------------AACCATATAC-------------TACAATGAGGGCA-A-------------------TTTCAACA-TTGTTTGTCAAATGGCATTTGT------CTT-------------TGAGATAATTCCCAT-TTCAGCTCAAGA------AC-ATATACATGC-AACGT-G-A--------TG--TTATGAAATTGT------AACA------------TCCCTGAA-------------------------------TGATATGA----------------ACATGTTGCCA-CTATTTGAGTGTACTCAGC-GAATATTGAGATTGACTTA--------------------------------GATA-GTGA-CATGTAT-------GGCGACGATGTT------------------------------------------------------------------------------------------------------------------------------------------------------------------------------------CTTTTATCATTTGTAT-------------------------------------------------------------------------
>Haemonchus_contortus(KP101375.1)
------------AACCATATAC-------------TACAATGAGGGCA-A-------------------TTTCAACA-TTGTTTGTCAAATGGCATTTGT------CTT-------------TGAGATAATTCCCAT-TTCAGCTCAAGA------AC-ATATACATGC-AACGT-G-A--------TG--TTATGAAATTGT------AACA------------TCCCTGAA-------------------------------TGATATGA----------------ACATGTTGCCA-CTATTTGAGTGTACTCAGC-GAATATTGAGATTGACTTA--------------------------------GATA-GTGA-CATGTAT-------GGCGACGATGTT------------------------------------------------------------------------------------------------------------------------------------------------------------------------------------CTTTTATCATTTGTAT-------------------------------------------------------------------------
>Haemonchus_contortus(JN590054.1)
------------AACCATATAC-------------TACAATGAGGGCA-A-------------------TTTCAACA-TTGTTTGTCAAATGGCATTYGT------CTT-------------TGAGATAATTCCCAT-TTCAGCTCAAGA------AC-ATATACATGC-AACGT-G-A--------TG--TTATGAAATTGT------AACA------------TCCCYGAA-------------------------------TGATATGA----------------ACATGTTGCCA-CTATTTGAGTGTACTCAGC-GAATATTGA-ATTGACTTA--------------------------------GATA-GTGA-CATGTAT-------GGCGACGATGTT------------------------------------------------------------------------------------------------------------------------------------------------------------------------------------CTTT-------------------------------------------------------------------------------------
>Haemonchus_contortus(AB908963.1)
------------AACCATATAC-------------TACAATGAGGGCTAA-------------------TTTCAACA-TGGTTGGTCAAATGGCATTTGT------CTT-------------TAAGACAATTCCCAT-TTCAGTTCAAGA------AC-ATATACATGC-AACGT-G-A--------TG--TTATGAAATTGT------AACA------------TCCCTGAA-------------------------------TGATATGA----------------ACATGTTGCCA-CTATTTGAGTGTACTCAGC-GAATATAGAGA-TGACTTA--------------------------------GATA-GTGA-CATGTAT-------AGCGACGATGTT------------------------------------------------------------------------------------------------------------------------------------------------------------------------------------CTTTTATCATTTGTAT-------------------------------------------------------------------------
>Haemonchus_contortus(EU084685.1)
------------AACCATATAC-------------TACAATGAGGGCTAA-------------------TTTCAACA-TTGTTTGTCAAATGGCATTTGT------CTT-------------TAAGACAATTCCCAT-TTCAGTTCAAGA------AC-ATATACATGC-AACGT-G-A--------TG--TTATGAAATTGT------AACA------------TCCCTGAA-------------------------------TGATATGA----------------ACATGTTGCCA-CTATTTGAGTGTACTCAGC-GAATATAGAGA-TGACTTA--------------------------------GATA-GTGA-CATGTAT-------AGCGACGATGTT------------------------------------------------------------------------------------------------------------------------------------------------------------------------------------CTTTTATCATTTGTAT-------------------------------------------------------------------------
>Haemonchus_contortus(EU084690.1)
------------AACCATATAC-------------TACAATGAGGGCTAA-------------------TTTCAACA-TTGTTTGTCAAATGGCATTTGT------CTT-------------TAAGACAATTCCCAT-TTCAGTTCAAGA------AC-ATATACATGC-AACGT-G-A--------TG--TTATGAAATTGT------AACA------------TCCCTGAA-------------------------------TGATATGA----------------ACATGTTGCCA-CTATTTGAGTGTACTCAGC-GAATATAGAGA-TGACTTA--------------------------------GATA-GTGA-CATGTAT-------AGCGACGATGTT------------------------------------------------------------------------------------------------------------------------------------------------------------------------------------CTTTTATCATTTGTAT-------------------------------------------------------------------------
>Haemonchus_contortus(EU086380.1)
------------AACCATATAC-------------TACAATGAGGGCTAA-------------------TTTCAACA-TTGTTTGTCAAATGGCATTTGT------CTT-------------TAAGACAATTCCCAT-TTCAGTTCAAGA------AC-ATATACATGC-AACGT-G-A--------TG--TTATGAAATTGT------AACA------------TCCCTGAA-------------------------------TGATATGA----------------ACATGTTGCCA-CTATTTGAGTGTACTCAGC-GAATATAGAGA-TGACTTA--------------------------------GATA-GTGA-CATGTAT-------AGCGACGATGTT------------------------------------------------------------------------------------------------------------------------------------------------------------------------------------CTTTTATCATTTGTAT-------------------------------------------------------------------------
>Haemonchus_contortus(EU086392.1)
------------AACCATATAC-------------TACAATGAGGGCTAA-------------------TTTCAACA-TTGTTTGTCAAATGGCATTTGT------CTT-------------TAAGACAATTCCCAT-TTCAGTTCAAGA------AC-ATATACATGC-AACGT-G-A--------TG--TTATGAAATTGT------AACA------------TCCCTGAA-------------------------------TGATATGA----------------ACATGTTGCCA-CTATTTGAGTGTACTCAGC-GAATATAGAGA-TGACTTA--------------------------------GATA-GTGA-CATGTAT-------AGCGACGATGTT------------------------------------------------------------------------------------------------------------------------------------------------------------------------------------CTTTTATCATTTGTAT-------------------------------------------------------------------------
>Haemonchus_contortus(JF680983.1)
------------AACCATATAC-------------TACAATGAGGGCTAA-------------------TTTCAACA-TTGTTTGTCAAATGGCATTTGT------CTT-------------TAAGACAATTCCCAT-TTCAGTTCAAGA------AC-ATATACATGC-AACGT-G-A--------TG--TTATGAAATTGT------AACA------------TCCCTGAA-------------------------------TGATATGA----------------ACATGTTGCCA-CTATTTGAGTGTACTCAGC-GAATATAGAGA-TGACTTA--------------------------------GATA-GTGA-CATGTAT-------AGCGACGATGTT------------------------------------------------------------------------------------------------------------------------------------------------------------------------------------CTTTTATCATTTGTAT-------------------------------------------------------------------------
>Haemonchus_contortus(EU086376.1)
------------AACCATATAC-------------TACAATGAGGGCTAA-------------------TTTCAACA-TTGTTTGTCAAATGGCATTTGT------CTT-------------TAAGACAATTCCCAT-TTCAGTTCAAGA------AC-ATATACACGC-AACGT-G-A--------TG--TTATGAAATTGT------AACA------------TCCCTGAA-------------------------------TGATATGA----------------ACATGTTGCCA-CTATTTGAGTGTACTCAGC-GAATATAGAGA-TGACTTA--------------------------------GATA-GTGA-CATGTAT-------AGCGACGATGTT------------------------------------------------------------------------------------------------------------------------------------------------------------------------------------CTTTTATCATTTGTAT-------------------------------------------------------------------------
>Haemonchus_contortus(EU086384.1)
------------AACCATATAC-------------TACAATGAGGGCTAA-------------------TTTCAACA-TTGTTTGTCAAATGGCATTTGT------CTT-------------TAAGACAATTCCCAT-TTCAGTTCAAGA------AC-ATATACATGC-AACGT-G-A--------TG--TTATGAAATTGT------AACA------------TCCCTGAA-------------------------------TGATATGA----------------ACATGTTGCCA-CTATTTGAGTGTACTCAGC-GAATATAGAGA-TGACCTA--------------------------------GATA-GTGA-CATGTAT-------AGCGACGATGTT------------------------------------------------------------------------------------------------------------------------------------------------------------------------------------CTTTTATCATTTGTAT-------------------------------------------------------------------------
>Haemonchus_contortus(EU086389.1)
------------AACCATATAC-------------TACAATGAGGGCTAA-------------------TTTCAACA-TTGTTTGTCAAATGGCATTTGT------CTT-------------TAAGACAATTCCCAT-TTCAGTTCAAGA------AC-ATATACATGC-AACGT-G-A--------TG--TTATGAAATTGT------AACA------------TCCCTGAA-------------------------------TGATATGA----------------ACATGTTGCCA-CTATTTGAGTGTACTCAGC-GAATATCGAGA-TGACTTA--------------------------------GATA-GTGG-CATGTAT-------AGCGACGATGTT------------------------------------------------------------------------------------------------------------------------------------------------------------------------------------CTTTTATCATTTGTAT-------------------------------------------------------------------------
>Haemonchus_contortus(JX901150.1)
------------AACCATATAC-------------TACAATGAGGGCTAA-------------------TTTCAACA-TTGTTTGTCAAATGGCATTTGT------CTT-------------TAAGATAATTCCCAT-TTCAGTTCAAGA------AC-ATATACATGC-AACGT-G-A--------TG--TTATGAAATTGT------AACA------------TCCCTGAA-------------------------------TGATATGA----------------ACATGTTGCCA-CTATTTGAGTGTACTCAGC-GAATATAGAGA-TGACTTA--------------------------------GATA-GTGA-CTTGTAT-------GGCGACGATGTT------------------------------------------------------------------------------------------------------------------------------------------------------------------------------------CTTTTATCATTTGTAT-------------------------------------------------------------------------
>Haemonchus_contortus(JX901151.1)
------------AACCATATAC-------------TACAATGAGGGCT-G-------------------TTTCAACA-TTGTTTGTCAAATGGCATTTGT------CTTA------------TAAGATAATTCCCAT-TTCAGTTCAAGA------AC-ATATACATGC-AACGT-G-A--------TC--TTATGAAATTGT------AACA------------TCCCTGAA-------------------------------TGATATGA----------------ACATGTTGCCA-CTATTTGAGTGTACTCAGC-GAATATAGAGA-TGACTTA--------------------------------GATA-GTGA-CTTGTAT-------GGCGACGATGTT------------------------------------------------------------------------------------------------------------------------------------------------------------------------------------CTTTTATCATTTGTAT-------------------------------------------------------------------------
>Haemonchus_contortus(KP760870.1)
------------AACCATATAC-------------TACAATGTGGCTA-A-------------------TTTCAACA-TTGTTTGTCAAATGGCATTTGT------CTT-------------TCAGACAATTCCCAT-TTCAGTTCAAGA------AC-ATATACATGC-AACGT-G-A--------TG--TTATGAAATCGT------AACA------------TCCCTGAA-------------------------------TGATATGA----------------ACATGTTGCCA-CTATTTGAGTGTACTCAGC-GAATATTGAGATTGACTTA--------------------------------GATA-GTGA-CATGTATG------GCGTACGATGTT------------------------------------------------------------------------------------------------------------------------------------------------------------------------------------CTTTTATCATTTGTAT-------------------------------------------------------------------------
>Haemonchus_contortus(KP760872.1)
------------AACCATATAC-------------TACAATGTGGCTA-A-------------------TTTCAACA-TTGTTTGTCAAATGGCATTTGT------CTT-------------TCAGACAATTCCCAT-TTCAGTTCAAGA------AC-ATATACATGC-AACGT-G-A--------TG--TTATGAAATCGT------AACA------------TCCCTGAA-------------------------------TGATATGA----------------ACATGTTGCCA-CTATTTGAGTGTACTCAGC-GAATATTGAGATTGACTTA--------------------------------GATA-GTGA-CATGTATG------GCGTACGATGTT------------------------------------------------------------------------------------------------------------------------------------------------------------------------------------CTTTTATCATTTGTAT-------------------------------------------------------------------------
>Haemonchus_contortus(KP760873.1)
------------AACCATATAC-------------TACAATGTGGCTA-A-------------------TTTCAACA-TTGTTTGTCAAATGGCATTTGT------CTT-------------TCAGACAATTCCCAT-TTCAGTTCAAGA------AC-ATATACATGC-AACGT-G-A--------TG--TTATGAAATCGT------AACA------------TCCCTGAA-------------------------------TGATATGA----------------ACATGTTGCCA-CTATTTGAGTGTACTCAGC-GAATATTGAGATTGACTTA--------------------------------GATA-GTGA-CATGTATG------GCGNACGATGTT------------------------------------------------------------------------------------------------------------------------------------------------------------------------------------CTTTTATCATTTGTAT-------------------------------------------------------------------------
>Haemonchus_contortus(KP760874.1)
------------AACCATATAC-------------TACAATGTGGCTA-A-------------------TTTCAACA-TTGTTTGTCAAATGGCATTTGT------CTT-------------TCAGACAATTCCCAT-TTCAGTTCAAGA------AC-ATATACATGC-AACGT-G-A--------TG--TTATGAAATCGT------AACA------------TCCCTGAA-------------------------------TGATATGA----------------ACATGTTGCCA-CTATTTGAGTGTACTCAGC-GAATATTGAGATTGACTTA--------------------------------GATA-GTGA-CATGTATG------GCG-ACGATGTT------------------------------------------------------------------------------------------------------------------------------------------------------------------------------------CTTTTATCATTTGTAT-------------------------------------------------------------------------
>Haemonchus_contortus(JX901143.1)
------------AACCATATAC-------------TACAATGTGGGCTAG-------------------TTTCAACA-TTGTTTGTCAAATGGCATTTGT------CTT-------------TTAGACAATTCCCAT-ATCAGTTCAAGA------AC-ATATACATGC-AACGT-G-A--------TG--TTATGATATTGT------AACA------------TCCCTGAA-------------------------------TGATATCA----------------ACATGTTGCCA-CTATTTGAGTGTACTCAGC-GAATATAGAGA-TGACTTA--------------------------------GATA-GTGA-CTTGTAT-------GGCGACGATGTT------------------------------------------------------------------------------------------------------------------------------------------------------------------------------------CTTTTATCATTTGTAT-------------------------------------------------------------------------
>Haemonchus_contortus(JX901155.1)
------------AACCATATAC-------------TACAATGTGGGCTAG-------------------TTTCAACA-TTGTTTGTCAAATGGCATTTGT------CTT-------------TTAGACAATTCCCAT-TTCAGTTCAAGA------AC-ATATACATGC-AACGT-G-A--------TG--TTATGAAATTGT------AACA------------TCCCTGAA-------------------------------TGATATGA----------------ACATGTTGCCA-CTATTTGAGTGTACTCAGC-GAATATAGAGA-TGACTTA--------------------------------GATA-GTGA-CTTGTAT-------GGCGACGATGTT------------------------------------------------------------------------------------------------------------------------------------------------------------------------------------CTTTTATCATTTGTAT-------------------------------------------------------------------------
>Haemonchus_contortus(JX901145.1)
------------AACCATATAC-------------TACTATGT-GGCTAG-------------------TTTCAACA-TTGTTTGTCAAATGGCATTTGT------CTT-------------TTAGACAATTCCCAT-ATCAGTTCAAGA------AC-ATATACATGC-AACGT-G-A--------TG--TTATGAAATTGT------AACA------------TCCCTGAA-------------------------------TGATATCA----------------ACATGTTGCCA-CTATTTGAGTGTACTCAGC-GAATATAGAGATTGACTTA--------------------------------GATA-GTGA-CTTGTAT-------GGCGACGATGTT------------------------------------------------------------------------------------------------------------------------------------------------------------------------------------CTTTTATCATTTGTAT-------------------------------------------------------------------------
>Haemonchus_placei(AJ577466.1)
------------AACCATATAC-------------TACAATGTGGCTA-G-------------------TTTCAACA-TTGTTTGTCAAATGGCATTTGT------CTT-------------TTAGACATTTCCCAT-TTCAGTTCAAGA------AC-ATATACATGC-AACGT-G-A--------TG--TTATGAAATTGT------AACA------------TCCCTGAA-------------------------------TGATATGA----------------ACATGTTGCCA-CTATTTGAGTGTACTCAGC-GAATATTGAGATTGACTTA--------------------------------GATA-GTGA-CATGTAT-------GGCAACGATGTT------------------------------------------------------------------------------------------------------------------------------------------------------------------------------------CTTTTGTCATTTGTATAA-----------------------------------------------------------------------
>Haemonchus_placei(KC503916.1)
------------AACCATATAC-------------TACAATGTGGCTA-G-------------------TTTCAACA-TTGTTTGTCAAATGGCATTTGT------CTT-------------TTAGACATTTCCCAT-TTCAGTTCAAGA------AC-ATATACATGC-AACGT-G-A--------TG--TTATGAAATTGT------AACA------------TCCCTGAA-------------------------------TGATATGA----------------ACATGTTGCCA-CTATTTGAGTGTACTCAGC-GAATATTGAGATTGACTTA--------------------------------GATA-GTGA-CATGTAT-------GGCAACGATGTT------------------------------------------------------------------------------------------------------------------------------------------------------------------------------------CTTTTGTCATTTGTATAA-----------------------------------------------------------------------
>Haemonchus_placei(KF364623.1)
------------AACCATATAC-------------TACAATGTGGCTA-G-------------------TTTCAACA-TTGTTTGTCAAATGGCATTTGT------CTT-------------TTAGACATTTCCCAT-TTCAGTTCAAGA------AC-ATATACATGC-AACGT-G-A--------TG--TTATGAAATTGT------AACA------------TCCCTGAA-------------------------------TGATATGA----------------ACATGTTGCCA-CTATTTGAGTGTACTCAGC-GAATATTGAGATTGACTTA--------------------------------GATA-GTGA-CATGTAT-------GGCAACGATGTT------------------------------------------------------------------------------------------------------------------------------------------------------------------------------------CTTTTGTCATTTGTATAA-----------------------------------------------------------------------
>Haemonchus_placei(KP150460.1)
------------AACCATATAC-------------TACAATGTGGCTA-G-------------------TTTCAACA-TTGTTTGTCAAATGGCATTTGT------CTT-------------TTAGACATTTCCCAT-TTCAGTTCAAGA------AC-ATATACATGC-AACGT-G-A--------TG--TTATGAAATTGT------AACA------------TCCCTGAA-------------------------------TGATATGA----------------ACATGTTGCCA-CTATTTGAGTGTACTCAGC-GAATATTGAGATTGACTTA--------------------------------GATA-GTGA-CATGTAT-------GGCAACGATGTT------------------------------------------------------------------------------------------------------------------------------------------------------------------------------------CTTTTGTCATTTGTATAA-----------------------------------------------------------------------
>Haemonchus_placei(KP150461.1)
------------AACCATATAC-------------TACAATGTGGCTA-G-------------------TTTCAACA-TTGTTTGTCAAATGGCATTTGT------CTT-------------TTAGACATTTCCCAT-TTCAGTTCAAGA------AC-ATATACATGC-AACGT-G-A--------TG--TTATGAAATTGT------AACA------------TCCCTGAA-------------------------------TGATATGA----------------ACATGTTGCCA-CTATTTGAGTGTACTCAGC-GAATATTGAGATTGACTTA--------------------------------GATA-GTGA-CATGTAT-------GGCAACGATGTT------------------------------------------------------------------------------------------------------------------------------------------------------------------------------------CTTTTGTCATTTGTATAA-----------------------------------------------------------------------
>Haemonchus_placei(KP150462.1)
------------AACCATATAC-------------TACAATGTGGCTA-G-------------------TTTCAACA-TTGTTTGTCAAATGGCATTTGT------CTT-------------TTAGACATTTCCCAT-TTCAGTTCAAGA------AC-ATATACATGC-AACGT-G-A--------TG--TTATGAAATTGT------AACA------------TCCCTGAA-------------------------------TGATATGA----------------ACATGTTGCCA-CTATTTGAGTGTACTCAGC-GAATATTGAGATTGACTTA--------------------------------GATA-GTGA-CATGTAT-------GGCAACGATGTT------------------------------------------------------------------------------------------------------------------------------------------------------------------------------------CTTTTGTCATTTGTATAA-----------------------------------------------------------------------
>Haemonchus_placei(KP150463.1)
------------AACCATATAC-------------TACAATGTGGCTA-G-------------------TTTCAACA-TTGTTTGTCAAATGGCATTTGT------CTT-------------TTAGACATTTCCCAT-TTCAGTTCAAGA------AC-ATATACATGC-AACGT-G-A--------TG--TTATGAAATTGT------AACA------------TCCCTGAA-------------------------------TGATATGA----------------ACATGTTGCCA-CTATTTGAGTGTACTCAGC-GAATATTGAGATTGACTTA--------------------------------GATA-GTGA-CATGTAT-------GGCAACGATGTT------------------------------------------------------------------------------------------------------------------------------------------------------------------------------------CTTTTGTCATTTGTATAA-----------------------------------------------------------------------
>Haemonchus_placei(KP150464.1)
------------AACCATATAC-------------TACAATGTGGCTA-G-------------------TTTCAACA-TTGTTTGTCAAATGGCATTTGT------CTT-------------TTAGACATTTCCCAT-TTCAGTTCAAGA------AC-ATATACATGC-AACGT-G-A--------TG--TTATGAAATTGT------AACA------------TCCCTGAA-------------------------------TGATATGA----------------ACATGTTGCCA-CTATTTGAGTGTACTCAGC-GAATATTGAGATTGACTTA--------------------------------GATA-GTGA-CATGTAT-------GGCAACGATGTT------------------------------------------------------------------------------------------------------------------------------------------------------------------------------------CTTTTGTCATTTGTATAA-----------------------------------------------------------------------
>Haemonchus_placei(KP150466.1)
------------AACCATATAC-------------TACAATGTGGCTA-G-------------------TTTCAACA-TTGTTTGTCAAATGGCATTTGT------CTT-------------TTAGACATTTCCCAT-TTCAGTTCAAGA------AC-ATATACATGC-AACGT-G-A--------TG--TTATGAAATTGT------AACA------------TCCCTGAA-------------------------------TGATATGA----------------ACATGTTGCCA-CTATTTGAGTGTACTCAGC-GAATATTGAGATTGACTTA--------------------------------GATA-GTGA-CATGTAT-------GGCAACGATGTT------------------------------------------------------------------------------------------------------------------------------------------------------------------------------------CTTTTGTCATTTGTATAA-----------------------------------------------------------------------
>Haemonchus_placei(KP150467.1)
------------AACCATATAC-------------TACAATGTGGCTA-G-------------------TTTCAACA-TTGTTTGTCAAATGGCATTTGT------CTT-------------TTAGACATTTCCCAT-TTCAGTTCAAGA------AC-ATATACATGC-AACGT-G-A--------TG--TTATGAAATTGT------AACA------------TCCCTGAA-------------------------------TGATATGA----------------ACATGTTGCCA-CTATTTGAGTGTACTCAGC-GAATATTGAGATTGACTTA--------------------------------GATA-GTGA-CATGTAT-------GGCAACGATGTT------------------------------------------------------------------------------------------------------------------------------------------------------------------------------------CTTTTGTCATTTGTATAA-----------------------------------------------------------------------
>Haemonchus_placei(KP150468.1)
------------AACCATATAC-------------TACAATGTGGCTA-G-------------------TTTCAACA-TTGTTTGTCAAATGGCATTTGT------CTT-------------TTAGACATTTCCCAT-TTCAGTTCAAGA------AC-ATATACATGC-AACGT-G-A--------TG--TTATGAAATTGT------AACA------------TCCCTGAA-------------------------------TGATATGA----------------ACATGTTGCCA-CTATTTGAGTGTACTCAGC-GAATATTGAGATTGACTTA--------------------------------GATA-GTGA-CATGTAT-------GGCAACGATGTT------------------------------------------------------------------------------------------------------------------------------------------------------------------------------------CTTTTGTCATTTGTATAA-----------------------------------------------------------------------
>Haemonchus_placei(KP150469.1)
------------AACCATATAC-------------TACAATGTGGCTA-G-------------------TTTCAACA-TTGTTTGTCAAATGGCATTTGT------CTT-------------TTAGACATTTCCCAT-TTCAGTTCAAGA------AC-ATATACATGC-AACGT-G-A--------TG--TTATGAAATTGT------AACA------------TCCCTGAA-------------------------------TGATATGA----------------ACATGTTGCCA-CTATTTGAGTGTACTCAGC-GAATATTGAGATTGACTTA--------------------------------GATA-GTGA-CATGTAT-------GGCAACGATGTT------------------------------------------------------------------------------------------------------------------------------------------------------------------------------------CTTTTGTCATTTGTATAA-----------------------------------------------------------------------
>Haemonchus_placei(KP150470.1)
------------AACCATATAC-------------TACAATGTGGCTA-G-------------------TTTCAACA-TTGTTTGTCAAATGGCATTTGT------CTT-------------TTAGACATTTCCCAT-TTCAGTTCAAGA------AC-ATATACATGC-AACGT-G-A--------TG--TTATGAAATTGT------AACA------------TCCCTGAA-------------------------------TGATATGA----------------ACATGTTGCCA-CTATTTGAGTGTACTCAGC-GAATATTGAGATTGACTTA--------------------------------GATA-GTGA-CATGTAT-------GGCAACGATGTT------------------------------------------------------------------------------------------------------------------------------------------------------------------------------------CTTTTGTCATTTGTATAA-----------------------------------------------------------------------
>Haemonchus_placei(KP150471.1)
------------AACCATATAC-------------TACAATGTGGCTA-G-------------------TTTCAACA-TTGTTTGTCAAATGGCATTTGT------CTT-------------TTAGACATTTCCCAT-TTCAGTTCAAGA------AC-ATATACATGC-AACGT-G-A--------TG--TTATGAAATTGT------AACA------------TCCCTGAA-------------------------------TGATATGA----------------ACATGTTGCCA-CTATTTGAGTGTACTCAGC-GAATATTGAGATTGACTTA--------------------------------GATA-GTGA-CATGTAT-------GGCAACGATGTT------------------------------------------------------------------------------------------------------------------------------------------------------------------------------------CTTTTGTCATTTGTATAA-----------------------------------------------------------------------
>Haemonchus_placei(KP150472.1)
------------AACCATATAC-------------TACAATGTGGCTA-G-------------------TTTCAACA-TTGTTTGTCAAATGGCATTTGT------CTT-------------TTAGACATTTCCCAT-TTCAGTTCAAGA------AC-ATATACATGC-AACGT-G-A--------TG--TTATGAAATTGT------AACA------------TCCCTGAA-------------------------------TGATATGA----------------ACATGTTGCCA-CTATTTGAGTGTACTCAGC-GAATATTGAGATTGACTTA--------------------------------GATA-GTGA-CATGTAT-------GGCAACGATGTT------------------------------------------------------------------------------------------------------------------------------------------------------------------------------------CTTTTGTCATTTGTATAA-----------------------------------------------------------------------
>Haemonchus_placei(KP150473.1)
------------AACCATATAC-------------TACAATGTGGCTA-G-------------------TTTCAACA-TTGTTTGTCAAATGGCATTTGT------CTT-------------TTAGACATTTCCCAT-TTCAGTTCAAGA------AC-ATATACATGC-AACGT-G-A--------TG--TTATGAAATTGT------AACA------------TCCCTGAA-------------------------------TGATATGA----------------ACATGTTGCCA-CTATTTGAGTGTACTCAGC-GAATATTGAGATTGACTTA--------------------------------GATA-GTGA-CATGTAT-------GGCAACGATGTT------------------------------------------------------------------------------------------------------------------------------------------------------------------------------------CTTTTGTCATTTGTATAA-----------------------------------------------------------------------
>Haemonchus_placei(KP150474.1)
------------AACCATATAC-------------TACAATGTGGCTA-G-------------------TTTCAACA-TTGTTTGTCAAATGGCATTTGT------CTT-------------TTAGACATTTCCCAT-TTCAGTTCAAGA------AC-ATATACATGC-AACGT-G-A--------TG--TTATGAAATTGT------AACA------------TCCCTGAA-------------------------------TGATATGA----------------ACATGTTGCCA-CTATTTGAGTGTACTCAGC-GAATATTGAGATTGACTTA--------------------------------GATA-GTGA-CATGTAT-------GGCAACGATGTT------------------------------------------------------------------------------------------------------------------------------------------------------------------------------------CTTTTGTCATTTGTATAA-----------------------------------------------------------------------
>Haemonchus_placei(KU891906.1)
------------AACCATATAC-------------TACAATGTGGCTA-G-------------------TTTCAACA-TTGTTTGTCAAATGGCATTTGT------CTT-------------TTAGACATTTCCCAT-TTCAGTTCAAGA------AC-ATATACATGC-AACGT-G-A--------TG--TTATGAAATTGT------AACA------------TCCCTGAA-------------------------------TGATATGA----------------ACATGTTGCCA-CTATTTGAGTGTACTCAGC-GAATATTGAGATTGACTTA--------------------------------GATA-GTGA-CATGTAT-------GGCAACGATGTT------------------------------------------------------------------------------------------------------------------------------------------------------------------------------------CTTTTGTCATTTGTATAA-----------------------------------------------------------------------
>Haemonchus_placei(KU891907.1)
------------AACCATATAC-------------TACAATGTGGCTA-G-------------------TTTCAACA-TTGTTTGTCAAATGGCATTTGT------CTT-------------TTAGACATTTCCCAT-TTCAGTTCAAGA------AC-ATATACATGC-AACGT-G-A--------TG--TTATGAAATTGT------AACA------------TCCCTGAA-------------------------------TGATATGA----------------ACATGTTGCCA-CTATTTGAGTGTACTCAGC-GAATATTGAGATTGACTTA--------------------------------GATA-GTGA-CATGTAT-------GGCAACGATGTT------------------------------------------------------------------------------------------------------------------------------------------------------------------------------------CTTTTGTCATTTGTATAA-----------------------------------------------------------------------
>Haemonchus_placei(KU891908.1)
------------AACCATATAC-------------TACAATGTGGCTA-G-------------------TTTCAACA-TTGTTTGTCAAATGGCATTTGT------CTT-------------TTAGACATTTCCCAT-TTCAGTTCAAGA------AC-ATATACATGC-AACGT-G-A--------TG--TTATGAAATTGT------AACA------------TCCCTGAA-------------------------------TGATATGA----------------ACATGTTGCCA-CTATTTGAGTGTACTCAGC-GAATATTGAGATTGACTTA--------------------------------GATA-GTGA-CATGTAT-------GGCAACGATGTT------------------------------------------------------------------------------------------------------------------------------------------------------------------------------------CTTTTGTCATTTGTATAA-----------------------------------------------------------------------
>Haemonchus_placei(JN128896.1)
-------------------TAC-------------TACAATGTGGCTA-G-------------------TTTCAACA-TTGTTTGTCAAATGGCATTTGT------CTT-------------TTAGACATTTCCCAT-TTCAGTTCAAGA------AC-ATATACATGC-AACGT-G-A--------TG--TTATGAAATTGT------AACA------------TCCCTGAA-------------------------------TGATATGA----------------ACATGTTGCCA-CTATTTGAGTGTACTCAGC-GAATATTGAGATTGACTTA--------------------------------GATA-GTGA-CATGTAT-------GGCAACGATGTT------------------------------------------------------------------------------------------------------------------------------------------------------------------------------------CTTTTGTCATTTGTATAA-----------------------------------------------------------------------
>Haemonchus_placei(JQ342249.1)
-------------------TAC-------------TACAATGTGGCTA-G-------------------TTTCAACA-TTGTTTGTCAAATGGCATTTGT------CTT-------------TTAGACATTTCCCAT-TTCAGTTCAAGA------AC-ATATACATGC-AACGT-G-A--------TG--TTATGAAATTGT------AACA------------TCCCTGAA-------------------------------TGATATGA----------------ACATGTTGCCA-CTATTTGAGTGTACTCAGC-GAATATTGAGATTGACTTA--------------------------------GATA-GTGA-CATGTAT-------GGCAACGATGTT------------------------------------------------------------------------------------------------------------------------------------------------------------------------------------CTTTTGTCATTTGTATAA-----------------------------------------------------------------------
>Haemonchus_placei(KP688064.1)
------------TACCATATAC-------------TACAATGTGGCTA-G-------------------TTTCAACA-TTGTTTGTCAAATGGCATTTGT------CTT-------------TTAGACATTTCCCAT-TTCAGTTCAAGA------AC-ATATACATGC-AACGT-G-A--------TG--TTATGAAATTGT------AACA------------TCCCTGAA-------------------------------TGATATGA----------------ACATGTTGCCA-CTATTTGAGTGTACTCAGC-GAATATTGAGATTGACTTA--------------------------------GATA-GTGA-CATGTAT-------GGCAACGATGTT------------------------------------------------------------------------------------------------------------------------------------------------------------------------------------CTTTTGTCATTTGTATAA-----------------------------------------------------------------------
>Haemonchus_placei(KJ724326.1)
------------AACCATATAC-------------TACAATGTGGCTA-G-------------------TTTCAACA-TTGTTTGTCAAATGGCATTTGT------CTT-------------TTAGACAWTTCCCAT-TTCAGTTCAAGA------AC-ATATACATGC-AACGT-G-A--------TG--TTATGAAATTGT------AACA------------TCCCTGAA-------------------------------TGATATGA----------------ACATGTTGCCA-CTATTTGAGTGTACTCAGC-GAATATTGAGATTGACTTA--------------------------------GATA-GTGA-CATGTAT-------GGCAACGATGTT------------------------------------------------------------------------------------------------------------------------------------------------------------------------------------CTTTTGTCATTTGTATAA-----------------------------------------------------------------------
>Haemonchus_placei(KJ724327.1)
------------AACCATATAC-------------TACAATGTGGCTA-G-------------------TTTCAACA-TTGTTTGTCAAATGGCATTTGT------CTT-------------TTAGACAWTTCCCAT-TTCAGTTCAAGA------AC-ATATACATGC-AACGT-G-A--------TG--TTATGAAATTGT------AACA------------TCCCTGAA-------------------------------TGATATGA----------------ACATGTTGCCA-CTATTTGAGTGTACTCAGC-GAATATTGAGATTGACTTA--------------------------------GATA-GTGA-CATGTAT-------GGCAACGATGTT------------------------------------------------------------------------------------------------------------------------------------------------------------------------------------CTTTTGTCATTTGTATAA-----------------------------------------------------------------------
>Haemonchus_placei(KJ724328.1)
------------AACCATATAC-------------TACAATGTGGCTA-G-------------------TTTCAACA-TTGTTTGTCAAATGGCATTTGT------CTT-------------TTAGACAWTTCCCAT-TTCAGTTCAAGA------AC-ATATACATGC-AACGT-G-A--------TG--TTATGAAATTGT------AACA------------TCCCTGAA-------------------------------TGATATGA----------------ACATGTTGCCA-CTATTTGAGTGTACTCAGC-GAATATTGAGATTGACTTA--------------------------------GATA-GTGA-CATGTAT-------GGCAACGATGTT------------------------------------------------------------------------------------------------------------------------------------------------------------------------------------CTTTTGTCATTTGTATAA-----------------------------------------------------------------------
>Haemonchus_placei(KJ724329.1)
------------AACCATATAC-------------TACAATGTGGCTA-G-------------------TTTCAACA-TTGTTTGTCAAATGGCATTTGT------CTT-------------TTAGACAWTTCCCAT-TTCAGTTCAAGA------AC-ATATACATGC-AACGT-G-A--------TG--TTATGAAATTGT------AACA------------TCCCTGAA-------------------------------TGATATGA----------------ACATGTTGCCA-CTATTTGAGTGTACTCAGC-GAATATTGAGATTGACTTA--------------------------------GATA-GTGA-CATGTAT-------GGCAACGATGTT------------------------------------------------------------------------------------------------------------------------------------------------------------------------------------CTTTTGTCATTTGTATAA-----------------------------------------------------------------------
>Haemonchus_placei(KJ724330.1)
------------AACCATATAC-------------TACAATGTGGCTA-G-------------------TTTCAACA-TTGTTTGTCAAATGGCATTTGT------CTT-------------TTAGACAWTTCCCAT-TTCAGTTCAAGA------AC-ATATACATGC-AACGT-G-A--------TG--TTATGAAATTGT------AACA------------TCCCTGAA-------------------------------TGATATGA----------------ACATGTTGCCA-CTATTTGAGTGTACTCAGC-GAATATTGAGATTGACTTA--------------------------------GATA-GTGA-CATGTAT-------GGCAACGATGTT------------------------------------------------------------------------------------------------------------------------------------------------------------------------------------CTTTTGTCATTTGTATAA-----------------------------------------------------------------------
>Haemonchus_placei(KJ724331.1)
------------AACCATATAC-------------TACAATGTGGCTA-G-------------------TTTCAACA-TTGTTTGTCAAATGGCATTTGT------CTT-------------TTAGACAWTTCCCAT-TTCAGTTCAAGA------AC-ATATACATGC-AACGT-G-A--------TG--TTATGAAATTGT------AACA------------TCCCTGAA-------------------------------TGATATGA----------------ACATGTTGCCA-CTATTTGAGTGTACTCAGC-GAATATTGAGATTGACTTA--------------------------------GATA-GTGA-CATGTAT-------GGCAACGATGTT------------------------------------------------------------------------------------------------------------------------------------------------------------------------------------CTTTTGTCATTTGTATAA-----------------------------------------------------------------------
>Haemonchus_placei(KJ724332.1)
------------AACCATATAC-------------TACAATGTGGCTA-G-------------------TTTCAACA-TTGTTTGTCAAATGGCATTTGT------CTT-------------TTAGACAWTTCCCAT-TTCAGTTCAAGA------AC-ATATACATGC-AACGT-G-A--------TG--TTATGAAATTGT------AACA------------TCCCTGAA-------------------------------TGATATGA----------------ACATGTTGCCA-CTATTTGAGTGTACTCAGC-GAATATTGAGATTGACTTA--------------------------------GATA-GTGA-CATGTAT-------GGCAACGATGTT------------------------------------------------------------------------------------------------------------------------------------------------------------------------------------CTTTTGTCATTTGTATAA-----------------------------------------------------------------------
>Haemonchus_placei(KJ724333.1)
------------AACCATATAC-------------TACAATGTGGCTA-G-------------------TTTCAACA-TTGTTTGTCAAATGGCATTTGT------CTT-------------TTAGACAWTTCCCAT-TTCAGTTCAAGA------AC-ATATACATGC-AACGT-G-A--------TG--TTATGAAATTGT------AACA------------TCCCTGAA-------------------------------TGATATGA----------------ACATGTTGCCA-CTATTTGAGTGTACTCAGC-GAATATTGAGATTGACTTA--------------------------------GATA-GTGA-CATGTAT-------GGCAACGATGTT------------------------------------------------------------------------------------------------------------------------------------------------------------------------------------CTTTTGTCATTTGTATAA-----------------------------------------------------------------------
>Haemonchus_placei(KJ724334.1)
------------AACCATATAC-------------TACAATGTGGCTA-G-------------------TTTCAACA-TTGTTTGTCAAATGGCATTTGT------CTT-------------TTAGACAWTTCCCAT-TTCAGTTCAAGA------AC-ATATACATGC-AACGT-G-A--------TG--TTATGAAATTGT------AACA------------TCCCTGAA-------------------------------TGATATGA----------------ACATGTTGCCA-CTATTTGAGTGTACTCAGC-GAATATTGAGATTGACTTA--------------------------------GATA-GTGA-CATGTAT-------GGCAACGATGTT------------------------------------------------------------------------------------------------------------------------------------------------------------------------------------CTTTTGTCATTTGTATAA-----------------------------------------------------------------------
>Haemonchus_placei(KJ724335.1)
------------AACCATATAC-------------TACAATGTGGCTA-G-------------------TTTCAACA-TTGTTTGTCAAATGGCATTTGT------CTT-------------TTAGACAWTTCCCAT-TTCAGTTCAAGA------AC-ATATACATGC-AACGT-G-A--------TG--TTATGAAATTGT------AACA------------TCCCTGAA-------------------------------TGATATGA----------------ACATGTTGCCA-CTATTTGAGTGTACTCAGC-GAATATTGAGATTGACTTA--------------------------------GATA-GTGA-CATGTAT-------GGCAACGATGTT------------------------------------------------------------------------------------------------------------------------------------------------------------------------------------CTTTTGTCATTTGTATAA-----------------------------------------------------------------------
>Haemonchus_placei(KJ724336.1)
------------AACCATATAC-------------TACAATGTGGCTA-G-------------------TTTCAACA-TTGTTTGTCAAATGGCATTTGT------CTT-------------TTAGACAWTTCCCAT-TTCAGTTCAAGA------AC-ATATACATGC-AACGT-G-A--------TG--TTATGAAATTGT------AACA------------TCCCTGAA-------------------------------TGATATGA----------------ACATGTTGCCA-CTATTTGAGTGTACTCAGC-GAATATTGAGATTGACTTA--------------------------------GATA-GTGA-CATGTAT-------GGCAACGATGTT------------------------------------------------------------------------------------------------------------------------------------------------------------------------------------CTTTTGTCATTTGTATAA-----------------------------------------------------------------------
>Haemonchus_placei(KJ724337.1)
------------AACCATATAC-------------TACAATGTGGCTA-G-------------------TTTCAACA-TTGTTTGTCAAATGGCATTTGT------CTT-------------TTAGACAWTTCCCAT-TTCAGTTCAAGA------AC-ATATACATGC-AACGT-G-A--------TG--TTATGAAATTGT------AACA------------TCCCTGAA-------------------------------TGATATGA----------------ACATGTTGCCA-CTATTTGAGTGTACTCAGC-GAATATTGAGATTGACTTA--------------------------------GATA-GTGA-CATGTAT-------GGCAACGATGTT------------------------------------------------------------------------------------------------------------------------------------------------------------------------------------CTTTTGTCATTTGTATAA-----------------------------------------------------------------------
>Haemonchus_placei(KJ724338.1)
------------AACCATATAC-------------TACAATGTGGCTA-G-------------------TTTCAACA-TTGTTTGTCAAATGGCATTTGT------CTT-------------TTAGACAWTTCCCAT-TTCAGTTCAAGA------AC-ATATACATGC-AACGT-G-A--------TG--TTATGAAATTGT------AACA------------TCCCTGAA-------------------------------TGATATGA----------------ACATGTTGCCA-CTATTTGAGTGTACTCAGC-GAATATTGAGATTGACTTA--------------------------------GATA-GTGA-CATGTAT-------GGCAACGATGTT------------------------------------------------------------------------------------------------------------------------------------------------------------------------------------CTTTTGTCATTTGTATAA-----------------------------------------------------------------------
>Haemonchus_placei(KJ724339.1)
------------AACCATATAC-------------TACAATGTGGCTA-G-------------------TTTCAACA-TTGTTTGTCAAATGGCATTTGT------CTT-------------TTAGACAWTTCCCAT-TTCAGTTCAAGA------AC-ATATACATGC-AACGT-G-A--------TG--TTATGAAATTGT------AACA------------TCCCTGAA-------------------------------TGATATGA----------------ACATGTTGCCA-CTATTTGAGTGTACTCAGC-GAATATTGAGATTGACTTA--------------------------------GATA-GTGA-CATGTAT-------GGCAACGATGTT------------------------------------------------------------------------------------------------------------------------------------------------------------------------------------CTTTTGTCATTTGTATAA-----------------------------------------------------------------------
>Haemonchus_placei(KJ724340.1)
------------AACCATATAC-------------TACAATGTGGCTA-G-------------------TTTCAACA-TTGTTTGTCAAATGGCATTTGT------CTT-------------TTAGACAWTTCCCAT-TTCAGTTCAAGA------AC-ATATACATGC-AACGT-G-A--------TG--TTATGAAATTGT------AACA------------TCCCTGAA-------------------------------TGATATGA----------------ACATGTTGCCA-CTATTTGAGTGTACTCAGC-GAATATTGAGATTGACTTA--------------------------------GATA-GTGA-CATGTAT-------GGCAACGATGTT------------------------------------------------------------------------------------------------------------------------------------------------------------------------------------CTTTTGTCATTTGTATAA-----------------------------------------------------------------------
>Haemonchus_placei(JN128895.1)
-------------------TAC-------------TACAATGTGGCTA-G-------------------TTTCAACA-TTGTTTGTCAAATGGCATTTGT------CTT-------------TTAGACAATTCCCAT-TTCAGTTCAAGA------AC-ATATACATGC-AACGT-G-A--------TG--TTATGAAATTGT------AACA------------TCCCTGAA-------------------------------TGATATGA----------------ACATGTTGCCA-CTATTTGAGTGTACTCAGC-GAATATTGAGATTGACTTA--------------------------------GATA-GTGA-CATGTAT-------GGCAACGATGTT------------------------------------------------------------------------------------------------------------------------------------------------------------------------------------CTTTTGTCATTTGTATAA-----------------------------------------------------------------------
>Haemonchus_placei(JQ342248.1)
-------------------TAC-------------TACAATGTGGCTA-G-------------------TTTCAACA-TTGTTTGTCAAATGGCATTTGT------CTT-------------TTAGACAATTCCCAT-TTCAGTTCAAGA------AC-ATATACATGC-AACGT-G-A--------TG--TTATGAAATTGT------AACA------------TCCCTGAA-------------------------------TGATATGA----------------ACATGTTGCCA-CTATTTGAGTGTACTCAGC-GAATATTGAGATTGACTTA--------------------------------GATA-GTGA-CATGTAT-------GGCAACGATGTT------------------------------------------------------------------------------------------------------------------------------------------------------------------------------------CTTTTGTCATTTGTATAA-----------------------------------------------------------------------
>Haemonchus_placei(KF364626.1)
------------AACCATATAC-------------TACAATGTGGCTA-G-------------------TTTCAACA-TTGTTTGTCAAATGGCATTTGT------CTT-------------TTAGACAATTCCCAT-TTCAGTTCAAGA------AC-ATATACATGC-AACGT-G-A--------TG--TTATGAAATTGT------AACA------------TCCCTGAA-------------------------------TGATATGA----------------ACATGTTGCCA-CTATTTGAGTGTACTCAGC-GAATATTGAGATTGACTTA--------------------------------GATA-GTGA-CATGTAT-------GGCAACGATGTT------------------------------------------------------------------------------------------------------------------------------------------------------------------------------------CTTTTGTCATTTGTATAA-----------------------------------------------------------------------
>Haemonchus_placei(KP150465.1)
------------AACCATATAC-------------TACAATGTGGCTA-G-------------------TTTCAACA-TTGTTTGTCAAATGGCATTTGT------CTT-------------TTAGACAATTCCCAT-TTCAGTTCAAGA------AC-ATATACATGC-AACGT-G-A--------TG--TTATGAAATTGT------AACA------------TCCCTGAA-------------------------------TGATATGA----------------ACATGTTGCCA-CTATTTGAGTGTACTCAGC-GAATATTGAGATTGACTTA--------------------------------GATA-GTGA-CATGTAT-------GGCAACGATGTT------------------------------------------------------------------------------------------------------------------------------------------------------------------------------------CTTTTGTCATTTGTATAA-----------------------------------------------------------------------
>Haemonchus_placei(KF364624.1)
------------AACCATATAC-------------TACAATGTGGGTA-G-------------------TTTCAACA-TTGTTTGTCAAATGGCATTTGT------CTT-------------TTAGACATTTCCCAT-TTCAGTTCAAGA------AC-ATATACATGC-AACGT-G-A--------TG--TTATGAAATTGT------AACA------------TCCCTGAA-------------------------------TGATATGA----------------ACATGTTGCCA-CTATTTGAGTGTACTCAGC-GAATATTGAGATTGACTTA--------------------------------GATA-GTGA-CATGTAT-------GGCAACGATGTT------------------------------------------------------------------------------------------------------------------------------------------------------------------------------------CTTTTGTCATTTGTATAA-----------------------------------------------------------------------
>Haemonchus_placei(KF364627.1)
------------AACCATATAC-------------TACAATGTGGGTA-G-------------------TTTCAACA-TTGTTTGTCAAATGGCATTTGT------CTT-------------TTAGACAATTCCCAT-TTCAGTTCAAGA------AC-ATATACATGC-AACGT-G-A--------TG--TTATGAAATTGT------AACA------------TCCCTGAA-------------------------------TGATATGA----------------ACATGTTGCCA-CTATTTGAGTGTACTCAGC-GAATATTGAGATTGACTTA--------------------------------GATA-GTGA-CATGTAT-------GGCAACGATGTT------------------------------------------------------------------------------------------------------------------------------------------------------------------------------------CTTTTGTCATTTGTATAA-----------------------------------------------------------------------
>Haemonchus_placei(KF364625.1)
------------AACCATATAC-------------TACAATGTGGCTA-R-------------------TTTCAACA-TTGTTTGTCAAATGGCATTTGT------CTT-------------TTAGACAATTCCCAT-TTCAGTTCAAGA------AC-ATATACATGC-AACGT-G-A--------TG--TTATGAAATTGT------AACA------------TYCCTGAA-------------------------------TGATATGA----------------ACATGTTGCCA-CTATTTGAGTGTACTCAGC-GAATATTGAGATTGACTTA--------------------------------GATA-GTGA-CATGTAT-------GGCAACGATGTT------------------------------------------------------------------------------------------------------------------------------------------------------------------------------------CTTTTRTCATTTGTATAA-----------------------------------------------------------------------
>Haemonchus_contortus(EU086390.1)
------------AACCATATAC-------------TACAATGTGGCTA-A-------------------TTTCAACA-TTGTTTGCCAAATGGCATTTGT------CTT-------------TTAGACAATTCCCAT-TTCAGCTCAAAA------AC-ATATACATGC-AACGT-G-A--------TG--TTATGAAATTGT------AACA------------TTCCTGAA-------------------------------TGATATGA----------------ACATGTTGCCA-CTATTTGAGTGTACTCAGC-GAATATTGAGATTGACTTA--------------------------------GATA-GTGA-CTTGTAT-------GGCGACGATGTT------------------------------------------------------------------------------------------------------------------------------------------------------------------------------------CTTTTATCATTTGTAT-------------------------------------------------------------------------
>Haemonchus_contortus(JX901147.1)
------------AACCATATAC-------------TACAATGAGGGGA-A-------------------TATCAACA-TTGTTTGTCAAATGGCATTTGT------CTT-------------TAAAATAATTCCCAT-TTCAGTTCAAGA------AC-ATATACATGC-AACGT-G-A--------TG--TTAAGAAATTGT------AACA------------TCCCTGAA-------------------------------TGATATGA----------------ACATGTTGCCA-CTATTTCAGTGTACTCAGC-GAATATTGAGATTGACTTA--------------------------------GAAA-GTGA-CATGTAT-------GGCGACGATGTT------------------------------------------------------------------------------------------------------------------------------------------------------------------------------------CTATTATCATTTGTAT-------------------------------------------------------------------------
>Haemonchus_contortus(JX901153.1)
------------AACCATATAC-------------TACAATGAGGGGA-A-------------------TATCAACA-TTGTTTGTCAAATGGCATTTGT------CTT-------------TAAAATAATTCCCAT-TTCAGTTCAAGA------AC-ATATACATGC-AACGT-G-A--------TG--TTAAGAAATTGT------AACA------------TCCCTGAA-------------------------------TGATATGA----------------ACATGTTGCCA-CTATTTCAGTGTACTCAGC-GAATATTGAGATTGACTTA--------------------------------GAAA-GTGA-CATGTAT-------GGCGACGATGTT------------------------------------------------------------------------------------------------------------------------------------------------------------------------------------CTATTATCATTTGTAT-------------------------------------------------------------------------
>Haemonchus_contortus(JX901152.1)
------------AACCATATAC-------------TACAATGAGGGCA-A-------------------TTTCAACA-TTGTTTGTCAAATGGCATATGT------CTT-------------TAAGATAATTCCCAT-TTCAGATCAAGA------AC-ATATACATGC-AACGT-G-A--------TG--TTAAGAAATTGT------AACA------------TCCCTGAA-------------------------------TGATATGA----------------ACATGTTGCCA-CTATTTCAGTGTACTCAGC-GAATATTGAGATTGACTTA--------------------------------GATA-GTGA-CATGTAT-------GGCCACGATGTT------------------------------------------------------------------------------------------------------------------------------------------------------------------------------------CTTTTATCATTTGTAT-------------------------------------------------------------------------
>Haemonchus_contortus(KJ857558.1)
------------AACCATATAC-------------TACAATGAGGCA--A-------------------TTTCAACA-TTGTTTGTCAAATGGCATTTGT------CTT-------------TAGAATAATTCCCAT-TTCAGTTCAAGA------AC-ATATACATGC--ACGT-G-A--------TG--TTATGAATTGTA------CA---------------TCCTGAA-------------------------------TGATATGA----------------ACATGTTGCCA-CTATTTGAGTGTACTCAGC-GAATATTGGAGAATTGACT-------------------------------AGATA-GTGA-CTTGTAT-------GGCGACGATGTT------------------------------------------------------------------------------------------------------------------------------------------------------------------------------------CT---------------------------------------------------------------------------------------
>Haemonchus_contortus(AB908962.1)
------------AACCATATAC-------------TACAATGATGGGCAA-------------------TTTCAACA-TTGTTTGTCAAATGGCATTTGT------CTT-------------TTAGACAATTCCCAT-TTCAGTTCAAGA------AC-ATATACATGC-AACGT-G-A--------TGTATAGTGAAATTGT------AACA------------TTCCTGAA-------------------------------TGATATGA----------------ACATGTTGCCA-CTATTTGAGTGTACTCAGCGGAATATTGAGAGTTGACTAT-----------------------------AGAGTA-GTGA-CATGCTA------TGGCGACGATGTT------------------------------------------------------------------------------------------------------------------------------------------------------------------------------------ATTTTATCATTTGTAT-------------------------------------------------------------------------
>Haemonchus_longistipes(AB682683.1)
------------AACCATATAC-------------TACAATGTGGCTA-A-------------------TTTTAACA-TTGTTTGTCAAATGGCATTTGT------CTTTTTA-------TTAAGGACAATTCCCAT-TTCAGTTTAAGA------AC-GTATACATGC-AACGT-G-A--------TGT-TAACGAAATTTT------AACA------------TCCCTGAA-------------------------------TGATATGA----------------ACATGTTGCCT-CTATTTGAGTGTACTCAGCGAATATTTGAGATTGACTTA--------------------------------GATA-GTGA-CATGTAT-------GGTGACGATGTT------------------------------------------------------------------------------------------------------------------------------------------------------------------------------------CTTTTATCATTTGTAT-------------------------------------------------------------------------
>Haemonchus_longistipes(AB682684.1)
------------AACCATATAC-------------TACAATGTGGCTA-A-------------------TTTTAACA-TTGTTTGTCAAATGGCATTTGT------CTTTTTA-------TTAAGGACAATTCCCAT-TTCAGTTTAAGA------AC-GTATACATGC-AACGT-G-A--------TGT-TAACGAAATTTT------AACA------------TCCCTGAA-------------------------------TGATATGA----------------GCATGTTGCCT-CTATTTGAGTGTACTCAGCGAATATTTGAGATTGACTTA--------------------------------GATA-GTGA-CATGTAT-------GGTGACGATGTT------------------------------------------------------------------------------------------------------------------------------------------------------------------------------------CTTTTATCATTTGTAT-------------------------------------------------------------------------
>Haemonchus_longistipes(AB682685.1)
------------AACCATATAC-------------TACAATGTGGCTA-A-------------------TTTTAACA-TTGTTTGTCAAATGGCATTTGT------CTTTTTA-------TTAAGGACAATTCCCAT-TTCAGTTTAAGA------AC-GTATACATGC-AACGT-G-A--------TGT-TAACGAAATTTT------AACA------------TCCCTGAA-------------------------------TGATATGA----------------GCATGTTGCCT-CTATTTGAGTGTACTCAGCGAATATTTGAGATTGACTTA--------------------------------GATA-GTGA-CATGTAT-------GGTGACGATGTT------------------------------------------------------------------------------------------------------------------------------------------------------------------------------------CTTTTATCATTTGTAT-------------------------------------------------------------------------
>Haemonchus_longistipes(KU891903.1)
------------AACCATATAC-------------TACAATGTGGCTA-A-------------------TTTTAACA-TTGTTTGTCAAATGGCATTTGT------CTTTTTA-------TTAAGGACAATTCCCAT-TTCAGTTTAAGA------AC-GTATACATGC-AACGT-G-A--------TGT-TAACGAAATTTT------AACA------------TCCCTGAA-------------------------------TGATATGA----------------GCATGTTGCCT-CTATTTGAGTGTACTCAGCGAATATTTGAGATTGACTTA--------------------------------GATA-GTGA-CATGTAT-------GGTGACGATGTT------------------------------------------------------------------------------------------------------------------------------------------------------------------------------------CTTTTATCATTTGTAT-------------------------------------------------------------------------
>Haemonchus_longistipes(KU891904.1)
------------AACCATATAC-------------TACAATGTGGCTA-A-------------------TTTTAACA-TTGTTTGTCAAATGGCATTTGT------CTTTTTA-------TTAAGGACAATTCCCAT-TTCAGTTTAAGA------AC-GTATACATGC-AACGT-G-A--------TGT-TAACGAAATTTT------AACA------------TCCCTGAA-------------------------------TGATATGA----------------GCATGTTGCCT-CTATTTGAGTGTACTCAGCGAATATTTGAGATTGACTTA--------------------------------GATA-GTGA-CATGTAT-------GGTGACGATGTT------------------------------------------------------------------------------------------------------------------------------------------------------------------------------------CTTTTATCATTTGTAT-------------------------------------------------------------------------
>Haemonchus_longistipes(KU891905.1)
------------AACCATATAC-------------TACAATGTGGCTA-A-------------------TTTTAACA-TTGTTTGTCAAATGGCATTTGT------CTTTTTA-------TTAAGGACAATTCCCAT-TTCAGTTTAAGA------AC-GTATACATGC-AACGT-G-A--------TGT-TAACGAAATTTT------AACA------------TCCCTGAA-------------------------------TGATATGA----------------GCATGTTGCCT-CTATTTGAGTGTACTCAGCGAATATTTGAGATTGACTTA--------------------------------GATA-GTGA-CATGTAT-------GGTGACGATGTT------------------------------------------------------------------------------------------------------------------------------------------------------------------------------------CTTTTATCATTTGTAT-------------------------------------------------------------------------
>Haemonchus_longistipes(AJ577461.1)
------------AACCATATAC-------------TACAATGTGGCTA-A-------------------TTTTAACA-TTGTTTGTCAAATGGCATTTGT------CTTTTTA-------TTAAGGACAATTCCCAT-TTCAGTTTAAGA------ACAGTATACATGC-AACGT-G-A--------TGT-TAACGAAATTTT------AACA------------TCCCTGAA-------------------------------TGATATGA----------------GCATGTTGCCT-CTATTTGAGTGTACTCAGCGAATATTTGAGATTGACTTA--------------------------------GATA-GTGA-CATGTAT-------GGTGACGATGTT------------------------------------------------------------------------------------------------------------------------------------------------------------------------------------CTTTTATCATTTGTAT-------------------------------------------------------------------------
>Haemonchus_longistipes(KJ724324.1)
------------AACCATATAC-------------TACAATGTGGCTA-A-------------------TTTTAACA-TTGTTTGTCAAATGGCATTTGT------CTTTTTA-------TTAAGGACAATTCCCAT-TTCAGTTTAAGA------AC-RTATACATGC-AACGT-G-A--------TGT-TAACGAAATTTT------AACA------------TCCCTGAA-------------------------------TGATATGA----------------RCATGTTGCCT-CTATTTGAGTGTACTCAGCGAATATTTGAGATTGACTTA--------------------------------GATA-GTGA-CATGTAT-------GGTGACGATGTT------------------------------------------------------------------------------------------------------------------------------------------------------------------------------------CTTTTATCATTTGTAT-------------------------------------------------------------------------
>Haemonchus_similis(KY741876)
------------AACCATATAC-------------TACAATGTGGCTA-A-------------------TTTTAACA-TTGTTTGTCAAATGGCATTTGT------CTTTTTC-------TTAAGGATAAATCCCAT-TTCAGTTCAAGA------AC-ATATACATGC-AACGT-G-A--------TGT-TGATGAAATTTC------AACA------------TCCCTGAA-------------------------------TGATATGA----------------ACATGTTGCCA-CTATTTGAGTGTACTCATCGAATATTTGAGATTGACTTA--------------------------------GATA-GTGA-CATGTAT-------GGTGACGATGTT------------------------------------------------------------------------------------------------------------------------------------------------------------------------------------CTTCTATCATTTGTATAA-----------------------------------------------------------------------
>Haemonchus_similis(KY741880)
------------AACCATATAC-------------TACAATGTGGCTA-A-------------------TTTTAACA-TTGTTTGTCAAATGGCATTTGT------CTTTTTC-------TTAAGGATAAATCCCAT-TTCAGTTCAAGA------AC-ATATACATGC-AACGT-G-A--------TGT-TGATGAAATTTC------AACA------------TCCCTGAA-------------------------------TGATATGA----------------ACATGTTGCCA-CTATTTGAGTGTACTCATCGAATATTTGAGATTGACTTA--------------------------------GATA-GTGA-CATGTAT-------GGTGACGATGTT------------------------------------------------------------------------------------------------------------------------------------------------------------------------------------CTTCTATCATTTGTATAA-----------------------------------------------------------------------
>Haemonchus_similis(KY741881)
------------AACCATATAC-------------TACAATGTGGCTA-A-------------------TTTTAACA-TTGTTTGTCAAATGGCATTTGT------CTTTTTC-------TTAAGGATAAATCCCAT-TTCAGTTCAAGA------AC-ATATACATGC-AACGT-G-A--------TGT-TGATGAAATTTC------AACA------------TCCCTGAA-------------------------------TGATATGA----------------ACATGTTGCCA-CTATTTGAGTGTACTCATCGAATATTTGAGATTGACTTA--------------------------------GATA-GTGA-CATGTAT-------GGTGACGATGTT------------------------------------------------------------------------------------------------------------------------------------------------------------------------------------CTTCTATCATTTGTATAA-----------------------------------------------------------------------
>Haemonchus_similis(KY741883)
------------AACCATATAC-------------TACAATGTGGCTA-A-------------------TTTTAACA-TTGTTTGTCAAATGGCATTTGT------CTTTTTC-------TTAAGGATAAATCCCAT-TTCAGTTCAAGA------AC-ATATACATGC-AACGT-G-A--------TGT-TGATGAAATTTC------AACA------------TCCCTGAA-------------------------------TGATATGA----------------ACATGTTGCCA-CTATTTGAGTGTACTCATCGAATATTTGAGATTGACTTA--------------------------------GATA-GTGA-CATGTAT-------GGTGACGATGTT------------------------------------------------------------------------------------------------------------------------------------------------------------------------------------CTTCTATCATTTGTATAA-----------------------------------------------------------------------
>Haemonchus_similis(KY741884)
------------AACCATATAC-------------TACAATGTGGCTA-A-------------------TTTTAACA-TTGTTTGTCAAATGGCATTTGT------CTTTTTC-------TTAAGGATAAATCCCAT-TTCAGTTCAAGA------AC-ATATACATGC-AACGT-G-A--------TGT-TGATGAAATTTC------AACA------------TCCCTGAA-------------------------------TGATATGA----------------ACATGTTGCCA-CTATTTGAGTGTACTCATCGAATATTTGAGATTGACTTA--------------------------------GATA-GTGA-CATGTAT-------GGTGACGATGTT------------------------------------------------------------------------------------------------------------------------------------------------------------------------------------CTTCTATCATTTGTATAA-----------------------------------------------------------------------
>Haemonchus_similis(KY741885)
------------AACCATATAC-------------TACAATGTGGCTA-A-------------------TTTTAACA-TTGTTTGTCAAATGGCATTTGT------CTTTTTC-------TTAAGGATAAATCCCAT-TTCAGTTCAAGA------AC-ATATACATGC-AACGT-G-A--------TGT-TGATGAAATTTC------AACA------------TCCCTGAA-------------------------------TGATATGA----------------ACATGTTGCCA-CTATTTGAGTGTACTCATCGAATATTTGAGATTGACTTA--------------------------------GATA-GTGA-CATGTAT-------GGTGACGATGTT------------------------------------------------------------------------------------------------------------------------------------------------------------------------------------CTTCTATCATTTGTATAA-----------------------------------------------------------------------
>Haemonchus_similis(KY741886)
------------AACCATATAC-------------TACAATGTGGCTA-A-------------------TTTTAACA-TTGTTTGTCAAATGGCATTTGT------CTTTTTC-------TTAAGGATAAATCCCAT-TTCAGTTCAAGA------AC-ATATACATGC-AACGT-G-A--------TGT-TGATGAAATTTC------AACA------------TCCCTGAA-------------------------------TGATATGA----------------ACATGTTGCCA-CTATTTGAGTGTACTCATCGAATATTTGAGATTGACTTA--------------------------------GATA-GTGA-CATGTAT-------GGTGACGATGTT------------------------------------------------------------------------------------------------------------------------------------------------------------------------------------CTTCTATCATTTGTATAA-----------------------------------------------------------------------
>Haemonchus_similis(KY741889)
------------AACCATATAC-------------TACAATGTGGCTA-A-------------------TTTTAACA-TTGTTTGTCAAATGGCATTTGT------CTTTTTC-------TTAAGGATAAATCCCAT-TTCAGTTCAAGA------AC-ATATACATGC-AACGT-G-A--------TGT-TGATGAAATTTC------AACA------------TCCCTGAA-------------------------------TGATATGA----------------ACATGTTGCCA-CTATTTGAGTGTACTCATCGAATATTTGAGATTGACTTA--------------------------------GATA-GTGA-CATGTAT-------GGTGACGATGTT------------------------------------------------------------------------------------------------------------------------------------------------------------------------------------CTTCTATCATTTGTATAA-----------------------------------------------------------------------
>Haemonchus_similis(KY741890)
------------AACCATATAC-------------TACAATGTGGCTA-A-------------------TTTTAACA-TTGTTTGTCAAATGGCATTTGT------CTTTTTC-------TTAAGGATAAATCCCAT-TTCAGTTCAAGA------AC-ATATACATGC-AACGT-G-A--------TGT-TGATGRAATTTC------AACA------------TCCCTGAA-------------------------------TGATATGA----------------ACATGTTGCCA-CTATTTGAGTGTACTCATCGAATATTTGAGATTGACTTA--------------------------------GATA-GTGA-CATGTAT-------GGTGACGATGTT------------------------------------------------------------------------------------------------------------------------------------------------------------------------------------CTTCTATCATTTGTATAA-----------------------------------------------------------------------
>Haemonchus_similis(KY741879)
------------AACCATATAC-------------TACAATGTGGCTA-A-------------------TTTTAACA-TTGTTTGTCAAATGGCATTTGT------CTTTTTC-------TTAAGGATAAATCCCAT-TTCAGTTTAAGA------AC-ATATACATGC-AACGT-G-A--------TGT-TGATGAAATTTC------AACA------------TCCCTGAA-------------------------------TGATATGA----------------ACATGTTGCCA-CTATTTGAGTGTACTCATCGAATATTTGAGATTGACTTA--------------------------------GATA-GTGA-CATGTAT-------GGTGACGATGTT------------------------------------------------------------------------------------------------------------------------------------------------------------------------------------CTTCTATCATTTGTATAA-----------------------------------------------------------------------
>Haemonchus_similis(KY741888)
------------AACCATATAC-------------TACAATGTGGCTA-A-------------------TTTTAACA-TTGTTTGTCAAATGGCATTTGT------CTTTTTC-------TTAAGGATAAATCCCAT-TTCAGTTTAAGA------AC-ATATACATGC-AACGT-G-A--------TGT-TGATGAAATTTC------AACA------------TCCCTGAA-------------------------------TGATATGA----------------ACATGTTGCCA-CTATTTGAGTGTACTCATCGAATATTTGAGATTGACTTA--------------------------------GATA-GTGA-CATGTAT-------GGTGACGATGTT------------------------------------------------------------------------------------------------------------------------------------------------------------------------------------CTTCTATCATTTGTATAA-----------------------------------------------------------------------
>Haemonchus_similis(KY741877)
------------AACCATATAC-------------TACAATGTGGCTA-A-------------------TTTTAACA-TTGTTTGTCAAATGGCATTTGT------CTTTTTC-------TTAAGGACAAATCCCAT-TTCAGTTTAAGA------AC-ATATACATGC-AACGT-G-A--------TGT-TGATGAAATTTC------AACA------------CCCCTGAA-------------------------------TGATATGA----------------ACATGTTGCCA-CTATTTGAGTGTACTCATCGAATATTTGAGATTGACTTA--------------------------------GATA-GTGA-CATGTAT-------GGTGACGATGTT------------------------------------------------------------------------------------------------------------------------------------------------------------------------------------CTTCTATCATTTGTATAA-----------------------------------------------------------------------
>Haemonchus_similis(KY741878)
------------AACCATATAC-------------TACAATGTGGCTA-A-------------------TTTTAACA-TTGTTTGTCAAATGGCATTTGT------CTTTTTC-------TTAAGGACAAATCCCAT-TTCAKTTYAAGA------AC-ATATACATGC-AACGT-G-A--------TGT-TGATGAAATTTC------AACA------------CCCCTGAA-------------------------------TGATATGA----------------ACATGTTGCCA-CTATTTGAGTGTACTCATCGAATATTTGAGATTGACTTA--------------------------------GATA-GTGA-CATGTAT-------GGTGACGATGTT------------------------------------------------------------------------------------------------------------------------------------------------------------------------------------CTTCTATCATTTGTATAA-----------------------------------------------------------------------
>Haemonchus_similis(KY741882)
------------AACCATATAC-------------TACAATGTGGCTA-A-------------------TTTTAACA-TTGTTTGTCAAATGGCATTTGT------CTTTTCC-------TTAAGGACAAATCCCAT-TTCAGTTTAAGA------AC-ATATACATGC-AACGT-G-A--------TGT-TGATGAAATTTC------AACA------------CCCCTGAA-------------------------------TGATATGA----------------ACATGTTGCCA-CTATTTGAGTGTACTCATCGAATATTTGAGATTGACTTA--------------------------------GATA-GTGA-CATGTAT-------GGTGACGATGTT------------------------------------------------------------------------------------------------------------------------------------------------------------------------------------CTTCTATCATTTGTATAA-----------------------------------------------------------------------
>Haemonchus_similis(KY741887)
------------AACCATATAC-------------TACAATGTGGCTA-A-------------------TTTTAACA-TTGTTTGTCAAATGGCATTTGT------CTTTTCC-------TTAAGGACAAATCCCAT-TTCAGTTYAAGA------AC-ATATACATGC-AACGT-G-A--------TGT-TGATGAAATTTC------AACA------------CCCCTGAA-------------------------------TGATATGA----------------ACATGTTGCCA-CTATTTGAGTGTACTCATCGAATATTTGAGATTGACTTA--------------------------------GATA-GTGA-CATGTAT-------GGTGACGATGTT------------------------------------------------------------------------------------------------------------------------------------------------------------------------------------CTTCTATCATTTGTATAA-----------------------------------------------------------------------
>Cooperia_curticei(AJ000033.1)
-------------ACGATATAC-------------TACAGTGTGGCTA-G-----------------CGTTTTAACA-CTGTCTGTCTAATGGCATTTGT------CTACATTGGT------TCTGACAAATCCCAT-TATAGTTCAAGA----A----TAACATATGC-AACAT-A-A--------TGT-TYGTATAGT---------AATA------TGAACATTTCTGAA-------------------------------TGGTATGA----------------ATCTMTTATCA-CTGTKTAARTGTACT-CAA-TGAATATGAGATTGATTTA--------------------------------AACA-GGGA-CATGTT-G----GAGATAGTAGTATT------------------------------------------------------------------------------------------------------------------------------------------------------------------------------------CRATTATCATTTGTAT-------------------------------------------------------------------------
>Cooperia_curticei(JF680982.1)
-------------ACGATATAC-------------TACAGTGTGGCTA-A-----------------AGTTTTAACA-CTGTCTGTCTAATGGCATTTGT------CTACATTGGT------TCTGACAAATCTCAT-TATAGTTCAAGA----A----TAACATATGC-AACAT-A-A--------TGT-TCGTATAGT---------AATA------TGAACATTTCTGAA-------------------------------TGGTATGA----------------ATCTATTATCA-CTGTTTAAATGTACT-CAA-TGAATATGAGATTGATTTA--------------------------------AACA-GGGA-CATGTT-G----GAGATAGTAGTATT------------------------------------------------------------------------------------------------------------------------------------------------------------------------------------CAATTATCATTTGTAT-------------------------------------------------------------------------
>Cooperia_curticei(KC998736.1)
-------------ACGATATAC-------------TACAGTGTGGCTA-A-----------------CGTTTTAACA-CTGTCTGTCTAATGGCATTTGT------CTACATTGGT------TCTGACAAAGCCCAT-TATAGTTCAAGA----A----TAACATATGC-AACAT-A-A--------TGT-TCGTATAGT---------AATA------TGAACATTTCTGAA-------------------------------TGGTATGA----------------ATCTATTATCA-CTGTTTAAATGTACT-CAA-TGAATATGAGATTGATTTA--------------------------------AACA-GGGA-CATGTT-G----GAGATAGTAGTATT------------------------------------------------------------------------------------------------------------------------------------------------------------------------------------CAATTATCATTTGTAT-------------------------------------------------------------------------
>Cooperia_curticei(KC998737.1)
-------------ACGATATAC-------------TACAGTGTGGCTA-A-----------------ACTTTTAACA-CTGTCTGTCTAATGGCATTTGT------CTACATTGGT------TCTGACAAATCTCAT-TATAGTTCAAGA----A----TAACATGTGC-AACAT-A-A--------TGT-TCGTATAGT---------AATA------TGAACATTTCTGAA-------------------------------TGGTATGA----------------ATCTATTATCA-CTGTTTAAATGTACT-CAA-TGAATATGAGATTGATTTA--------------------------------AACA-GGGA-CATGTT-G----GAGATAGTAGTATT------------------------------------------------------------------------------------------------------------------------------------------------------------------------------------TAATTATCATTTGTAT-------------------------------------------------------------------------
>Cooperia_curticei(KU891910.1)
-------------ACGATATAC-------------TACAGTGTTGCTA-A-----------------AGTTTTAACA-CTGTCTGTCTAATGGCATTTGT------CTACATTGGT------TCTGACAAATCTCAT-TATAGTTCAAGA----A----TAACATATGC-AACAT-A-A--------TGT-TCGTATAGT---------AATG------TGAACATTTCTGAA-------------------------------TGGTATGA----------------ATCTATTATCA-CTGTTTAAATGTACT-CAA-TGAATATGAGATTGATTTG--------------------------------AACA-GGGA-CATGTT-G----GAGATAGTAGTATT------------------------------------------------------------------------------------------------------------------------------------------------------------------------------------CAATTATCATTTGTAT-------------------------------------------------------------------------
>Cooperia_curticei(KC998734.1)
-------------ACGATATAC-------------TACAGTGTGGCTA-A-----------------CGTTCAAACA-CTGTCTGTCTAATGGCATTTGT------CTACATTGGT------TCTGACAAATCCCAT-TATAGTTCAAGA----A----TAACATATGC-AACAT-A-A--------TGT-TCGTATAGT---------AATA------TGAACATTTCTGAA-------------------------------TGGTATGA----------------ATCTATTATCA-CTGTTTAAGTGTACT-CAA-TGAATATGAGATTGATTTA--------------------------------AACA-GGGA-CATGTC-G----GAGATAGTAGTATT------------------------------------------------------------------------------------------------------------------------------------------------------------------------------------CGATTATCATTTGTAT-------------------------------------------------------------------------
>Cooperia_curticei(KU891909.1)
-------------ACGATATAC-------------TACAGTGTGGCTA-A-----------------CGTTTAAACA-CTGTCTGTCTAATGGCATTTGT------CTACATTGGT------TCTGACAAATCCCAT-TATAGTTCAAGA----A----TAACATATGC-AACAT-A-A--------TGT-TCGTATAGT---------AATA------TGAACATTTCTGAA-------------------------------TGGTATGA----------------ATCTATTATCA-CTGTTTAAGTGTACT-CAA-TGAATATGAGATTGATTTA--------------------------------AACA-GGGA-CATGTC-G----GAGATAGTAGTATT------------------------------------------------------------------------------------------------------------------------------------------------------------------------------------CGATTATCATTTGTAT-------------------------------------------------------------------------
>Cooperia_curticei(KC998739.1)
-------------ACGATATAC-------------TACAGTGTGGCTA-A-----------------CGTTTAAACA-CTGTCTGTCTAATGGCATTTGT------CTACATTGGT------TCTGACAAATCCCAT-TATAGTTCAAGA----A----TAACATGTGC-AACAT-A-A--------TGT-TCGTATAGT---------AATA------TGAACATTTCTGAA-------------------------------TGGTATGA----------------ATCTATTATCA-CTGTTTAAGTGTACT-CAA-TGAATATGAGATTGATTTA--------------------------------AACA-GGGA-CATGTC-G----GAGATAGTAGTATT------------------------------------------------------------------------------------------------------------------------------------------------------------------------------------CGATTATCATTTGTAT-------------------------------------------------------------------------
>Cooperia_curticei(KC998740.1)
-------------ACGATATAC-------------TACAGTGTTGCTA-A-----------------CGTTCAAACA-CTGTCTGTCTAATGGCATTTGT------CTACATTGGT------TCTGACAAATCCCAT-TATAGTTCAAGA----A----TAACATATGC-AACAT-A-A--------TGT-TCGTATAGT---------AATA------TGAACATTTCTGAA-------------------------------TGGTATGA----------------ATCTATTATCA-CTGTTTAAGTGTACT-CAA-TGAATATGAGATTGATTTA--------------------------------AACA-GGGA-CATGTC-G----GAGATAGTAGTATT------------------------------------------------------------------------------------------------------------------------------------------------------------------------------------CAATTATCATTTGTAT-------------------------------------------------------------------------
>Cooperia_curticei(KU891911.1)
-------------ACGATATAC-------------TACAGTGTGGCTA-A-----------------ACTTTTAACA-CTGTCTGTCTAATGGCATTTGT------CTACATTGGT------TCTGACAAATCTCAT-TATAGTTCAAGA----A----TAACATGTGC-AACAT-A-A--------TGT-TCGTATAGT---------AATA------TGAACATTTCTGAA-------------------------------TGGTATGA----------------ATCTATTATCA-CTGTTTAAGTGTACT-CAA-TGAATATGAGATTGATTTA--------------------------------AACA-GGGA-CATGTC-G----GAGATAGTAGTATT------------------------------------------------------------------------------------------------------------------------------------------------------------------------------------CGATTATCATTTGTAT-------------------------------------------------------------------------
>Cooperia_curticei(KC998738.1)
-------------ACGATATAC-------------TACAGTGTGGCTA-A-----------------CGTTTTAACA-CTGTCTGTCTAATGGCATTTGT------CTACATTGGT------TCTGACAAATCCCAC-TATAGTTCAAGA----A----TAACATATGC-AACAT-A-A--------TGT-TCGTATAGT---------AATA------CGAACATTTCTGAA-------------------------------TGGTATGA----------------ATCTATTATCA-CTGTTTAAATGTACT-CAA-TGAATATGAGATTGATTTA--------------------------------AACA-GGGA-CATGTT-G----GAGATAGTAGTATT------------------------------------------------------------------------------------------------------------------------------------------------------------------------------------CGATTATCATTTGTAT-------------------------------------------------------------------------
>Cooperia_curticei(KC998735.1)
-------------ACGATATAC-------------TACAGTGTGGCTA-A-----------------CGTTTTAACA-CTGTCTGTCTAGTGGCATYTGT------CTACATTGGT------TCTGACAAATCCCAT-TATAGTTCAAGA----A----TAACATATGC-AACAT-A-A--------TGT-TTGTATAGT---------AATA------TGAACATTTCTGAA-------------------------------TGGTATGA----------------ATCTATTATCA-CTGTTTAAATGTACT-CAA-TGAATATGAGATTGATTTA--------------------------------AACA-GGGA-CATGTT-G----GAGATAGTGGTATT------------------------------------------------------------------------------------------------------------------------------------------------------------------------------------CGATTATCATTTGTAT-------------------------------------------------------------------------
>Cooperia_oncophora(AB238687.1)
------------AACGATATAC-------------TACAGTGTGGCTA-A-----------------CGTTTTAACA-CTGTTTGTCTAATGGCATTTGT------CTACATCTGT------TTTGACAAATCCCGT-TATAGTTCAAGA----A----TTACATATGC-AACAT-A-A--------TGT-TCATATAGT---------AATA------TGAACATTTCTGAA-------------------------------TGATATCA----------------ATCTATTATCA-CTGTTTAAATGTACT-CAA-TGAATATGAGATTGATTTA--------------------------------AACA-GGGA-CATGTT-G----GAGATAGTAGTATT------------------------------------------------------------------------------------------------------------------------------------------------------------------------------------CG-TTATCATTTGTAT-------------------------------------------------------------------------
>Cooperia_oncophora(AJ544404.1)
------------AACGATATAC-------------TACAGTGTGGCTA-A-----------------CGTTTTAACA-CTGTTTGTCTAATGGCATTTGT------CTACATCTGT------TTTGACAAATCCCGT-TATAGTTCAAGA----A----TTACATATGC-AACAT-A-A--------TGT-TCGTATAGT---------AATA------TGAACATTTCTGAA-------------------------------TGATATCA----------------ATCTATTATCA-CTGTTTAAATGTACT-CAA-TGAATATGAGATTGATTTA--------------------------------AACA-GGGA-CATGTT-G----GAGATAGTAGTATT------------------------------------------------------------------------------------------------------------------------------------------------------------------------------------CG-TTATCATTTGTAT-------------------------------------------------------------------------
>Cooperia_oncophora(AJ544406.1)
------------AACGATATAC-------------TACAGTGTGGCTA-A-----------------CGTTTTAACA-CTGTTTGTCTAATGGCATTTGT------CTACATCTGT------TTTGACAAATCCCGT-TATAGTTCAAGA----A----TTACATATGC-AACAT-A-A--------TGT-TCGTATAGT---------AATA------TGAACATTTCTGAA-------------------------------TGATATCA----------------ATCTATTATCA-CTGTTTAAATGTACT-CAA-TGAATATGAGATTGATTTA--------------------------------AACA-GGGA-CATGTT-G----GAGATAGTAGTATT------------------------------------------------------------------------------------------------------------------------------------------------------------------------------------CG-TTATCATTTGTAT-------------------------------------------------------------------------
>Cooperia_oncophora(AJ544453.1)
------------AACGATATAC-------------TACAGTGTGGCTA-A-----------------CGTTTTAACA-CTGTTTGTCTAATGGCATTTGT------CTACATCTGT------TTTGACAAATCCCGT-TATAGTTCAAGA----A----TTACATATGC-AACAT-A-A--------TGT-TCGTATAGT---------AATA------TGAACATTTCTGAA-------------------------------TGATATCA----------------ATCTATTATCA-CTGTTTAAATGTACT-CAA-TGAATATGAGATTGATTTA--------------------------------AACA-GGGA-CATGTT-G----GAGATAGTAGTATT------------------------------------------------------------------------------------------------------------------------------------------------------------------------------------CG-TTATCATTTGTAT-------------------------------------------------------------------------
>Cooperia_oncophora(AJ544454.1)
------------AACGATATAC-------------TACAGTGTGGCTA-A-----------------CGTTTTAACA-CTGTTTGTCTAATGGCATTTGT------CTACATCTGT------TTTGACAAATCCCGT-TATAGTTCAAGA----A----TTACATATGC-AACAT-A-A--------TGT-TCGTATAGT---------AATA------TGAACATTTCTGAA-------------------------------TGATATCA----------------ATCTATTATCA-CTGTTTAAATGTACT-CAA-TGAATATGAGATTGATTTA--------------------------------AACA-GGGA-CATGTT-G----GAGATAGTAGTATT------------------------------------------------------------------------------------------------------------------------------------------------------------------------------------CG-TTATCATTTGTAT-------------------------------------------------------------------------
>Cooperia_oncophora(KC998743.1)
------------AACGATATAC-------------TACAGTGTGGCTA-A-----------------CGTTTTAACA-CTGTTTGTCTAATGGCATTTGT------CTACATCTGT------TTTGACAAATCCCGT-TATAGTTCAAGA----A----TTACATATGC-AACAT-A-A--------TGT-TCGTATAGT---------AATA------TGAACATTTCTGAA-------------------------------TGATATCA----------------ATCTATTATCA-CTGTTTAAATGTACT-CAA-TGAATATGAGATTGATTTA--------------------------------AACA-GGGA-CATGTT-G----GAGATAGTAGTATT------------------------------------------------------------------------------------------------------------------------------------------------------------------------------------CG-TTATCATTTGTAT-------------------------------------------------------------------------
>Cooperia_oncophora(AJ544396.1)
------------AACGATATAC-------------TACAGTGTGGCTA-A-----------------CGTTTTAACA-CTGTTTGTCTAATGGCATTTGC------CTACATCTGT------TTTGACAAATCCCGT-TATAGTTCAAGA----A----TTACATATGC-AACAT-A-A--------TGT-TCGTATAGT---------AATA------TGAACATTTCTGAA-------------------------------TGATATCA----------------ATCTATTATCA-CTGTTTAAATGTACT-CAA-TGAATATGAGATTGATTTA--------------------------------AACA-GGGA-CATGTT-G----GAGATAGTAGTATT------------------------------------------------------------------------------------------------------------------------------------------------------------------------------------CG-TTATCATTTGTAT-------------------------------------------------------------------------
>Cooperia_oncophora(AJ544401.1)
------------AACGATATAC-------------TACAGTGTGGCTA-A-----------------CGTTTTAACA-CTGTTTGTCTAATGGCATTTGT------CTACATCTGT------TTTGACAAATCCCGT-TATAGTTCAAGA----A----TTACATATGC-AACAT-A-A--------TGT-TCGTATAGT---------AATA------TGAACATTTCTGGA-------------------------------TGATATCA----------------ATCTATTATCA-CTGTTTAAATGTACT-CAA-TGAATATGAGATTGATTTA--------------------------------AACA-GGGA-CATGTT-G----GAGATAGTAGTATT------------------------------------------------------------------------------------------------------------------------------------------------------------------------------------CG-TTATCATTTGTAT-------------------------------------------------------------------------
>Cooperia_oncophora(AJ544395.1)
------------GACGATATAC-------------TACAGTGTGGCTA-A-----------------CGTTTTAACA-CTGTTTGTCTAATGGCATTTGT------CTACATCTGT------TTTGACAAATCCCGT-TATAGTTCAAGA----A----TTACATATGC-AACAT-A-A--------TGT-TCGTATAGT---------AATA------TGAACATTTCTGAA-------------------------------TGATATCA----------------GTCTATTATCA-CTGTTTAAATGTACT-CAA-TGAATATGAGATTGATTTA--------------------------------AACA-GGGA-CATGTT-G----GAGATAGTAGTATT------------------------------------------------------------------------------------------------------------------------------------------------------------------------------------CG-TTATCATTTGTAT-------------------------------------------------------------------------
>Cooperia_oncophora(AJ544405.1)
------------AACGATATAC-------------TACAGTGTGGCTA-A-----------------CGTTTTAACA-CTGTTTGTCTAATGGCATTTGT------CTACATCTGT------TTTGACAAATCCCGT-TATAGTTCAAGA----A----TTACATATGC-GACAT-A-A--------TGT-TCGTATAGT---------AATA------TGAACATTTCTGAA-------------------------------TGATATCA----------------ATCTATTATCA-CTGTTTAAATGTACT-CAA-TGAATATGAGATTGATTTA--------------------------------AACA-GGGA-CATGTTGG----GAGATAGTAGTATT------------------------------------------------------------------------------------------------------------------------------------------------------------------------------------CG-TTATCATTTGTAT-------------------------------------------------------------------------
>Cooperia_oncophora(AB238689.1)
------------AACGATATAC-------------TACAGTGTGGCTA-A-----------------CGTTTTAACA-CTGTTTGTCTAATGGCATTTGT------CTACATCTGT------TTTGACAAATCCCGT-TATAGTTCAAGA----A----TAACATATGC-AACAT-A-A--------TGT-TCGTATAGT---------AATA------TGAACATTTCTGAA-------------------------------TGATATCA----------------ATCTATTATCA-CTGTTTAAATGTACT-CAA-TGAATATGAGATTGATTTA--------------------------------AACA-GGGA-CATGTT-G----GAGATAGTAGTATT------------------------------------------------------------------------------------------------------------------------------------------------------------------------------------CG-TTATCATTTGTAT-------------------------------------------------------------------------
>Cooperia_oncophora(AB238690.1)
------------AACGATATAC-------------TACAGTGTGGCTA-A-----------------CGTTTTAACA-CTGTTTGTCTAATGGCATTTGT------CTACATCTGT------TTTGACAAATCCCGT-TATAGTTCAAGA----A----TAACATATGC-AACAT-A-A--------TGT-TCGTATAGT---------AATA------TGAACATTTCTGAA-------------------------------TGATATCA----------------ATCTATTATCA-CTGTTTAAATGTACT-CAA-TGAATATGAGATTGATTTA--------------------------------AACA-GGGA-CATGTT-G----GAGATAGTAGTATT------------------------------------------------------------------------------------------------------------------------------------------------------------------------------------CG-TTATCATTTGTAT-------------------------------------------------------------------------
>Cooperia_oncophora(AB245026.1)
------------AACGATATAC-------------TACAGTGTGGCTA-A-----------------CGTTTTAACA-CTGTTTGTCTAATGGCATTTGT------CTACATCTGT------TTTGACAAATCCCGT-TATAGTTCAAGA----A----TAACATATGC-AACAT-A-A--------TGT-TCGTATAGT---------AATA------TGAACATTTCTGAA-------------------------------TGATATCA----------------ATCTATTATCA-CTGTTTAAATGTACT-CAA-TGAATATGAGATTGATTTA--------------------------------AACA-GGGA-CATGTT-G----GAGATAGTAGTATT------------------------------------------------------------------------------------------------------------------------------------------------------------------------------------CG-TTATCATTTGTAT-------------------------------------------------------------------------
>Cooperia_oncophora(AB245036.2)
------------AACGATATAC-------------TACAGTGTGGCTA-A-----------------CGTTTTAACA-CTGTTTGTCTAATGGCATTTGT------CTACATCTGT------TTTGACAAATCCCGT-TATAGTTCAAGA----A----TAACATATGC-AACAT-A-A--------TGT-TCGTATAGT---------AATA------TGAACATTTCTGAA-------------------------------TGATATCA----------------ATCTATTATCA-CTGTTTAAATGTACT-CAA-TGAATATGAGATTGATTTA--------------------------------AACA-GGGA-CATGTT-G----GAGATAGTAGTATT------------------------------------------------------------------------------------------------------------------------------------------------------------------------------------CG-TTATCATTTGTAT-------------------------------------------------------------------------
>Cooperia_oncophora(AB245040.2)
------------AACGATATAC-------------TACAGTGTGGCTA-A-----------------CGTTTTAACA-CTGTTTGTCTAATGGCATTTGT------CTACATCTGT------TTTGACAAATCCCGT-TATAGTTCAAGA----A----TAACATATGC-AACAT-A-A--------TGT-TCGTATAGT---------AATA------TGAACATTTCTGAA-------------------------------TGATATCA----------------ATCTATTATCA-CTGTTTAAATGTACT-CAA-TGAATATGAGATTGATTTA--------------------------------AACA-GGGA-CATGTT-G----GAGATAGTAGTATT------------------------------------------------------------------------------------------------------------------------------------------------------------------------------------CG-TTATCATTTGTAT-------------------------------------------------------------------------
>Cooperia_oncophora(AJ544379.1)
------------AACGATATAC-------------TACAGTGTGGCTA-A-----------------CGTTTTAACA-CTGTTTGTCTAATGGCATTTGT------CTACATCTGT------TTTGACAAATCCCGT-TATAGTTCAAGA----A----TAACATATGC-AACAT-A-A--------TGT-TCGTATAGT---------AATA------TGAACATTTCTGAA-------------------------------TGATATCA----------------ATCTATTATCA-CTGTTTAAATGTACT-CAA-TGAATATGAGATTGATTTA--------------------------------AACA-GGGA-CATGTT-G----GAGATAGTAGTATT------------------------------------------------------------------------------------------------------------------------------------------------------------------------------------CG-TTATCATTTGTAT-------------------------------------------------------------------------
>Cooperia_oncophora(AJ544388.1)
------------AACGATATAC-------------TACAGTGTGGCTA-A-----------------CGTTTTAACA-CTGTTTGTCTAATGGCATTTGT------CTACATCTGT------TTTGACAAATCCCGT-TATAGTTCAAGA----A----TAACATATGC-AACAT-A-A--------TGT-TCGTATAGT---------AATA------TGAACATTTCTGAA-------------------------------TGATATCA----------------ATCTATTATCA-CTGTTTAAATGTACT-CAA-TGAATATGAGATTGATTTA--------------------------------AACA-GGGA-CATGTT-G----GAGATAGTAGTATT------------------------------------------------------------------------------------------------------------------------------------------------------------------------------------CG-TTATCATTTGTAT-------------------------------------------------------------------------
>Cooperia_oncophora(AJ544394.1)
------------AACGATATAC-------------TACAGTGTGGCTA-A-----------------CGTTTTAACA-CTGTTTGTCTAATGGCATTTGT------CTACATCTGT------TTTGACAAATCCCGT-TATAGTTCAAGA----A----TAACATATGC-AACAT-A-A--------TGT-TCGTATAGT---------AATA------TGAACATTTCTGAA-------------------------------TGATATCA----------------ATCTATTATCA-CTGTTTAAATGTACT-CAA-TGAATATGAGATTGATTTA--------------------------------AACA-GGGA-CATGTT-G----GAGATAGTAGTATT------------------------------------------------------------------------------------------------------------------------------------------------------------------------------------CG-TTATCATTTGTAT-------------------------------------------------------------------------
>Cooperia_oncophora(AJ544397.1)
------------AACGATATAC-------------TACAGTGTGGCTA-A-----------------CGTTTTAACA-CTGTTTGTCTAATGGCATTTGT------CTACATCTGT------TTTGACAAATCCCGT-TATAGTTCAAGA----A----TAACATATGC-AACAT-A-A--------TGT-TCGTATAGT---------AATA------TGAACATTTCTGAA-------------------------------TGATATCA----------------ATCTATTATCA-CTGTTTAAATGTACT-CAA-TGAATATGAGATTGATTTA--------------------------------AACA-GGGA-CATGTT-G----GAGATAGTAGTATT------------------------------------------------------------------------------------------------------------------------------------------------------------------------------------CG-TTATCATTTGTAT-------------------------------------------------------------------------
>Cooperia_oncophora(AJ544409.1)
------------AACGATATAC-------------TACAGTGTGGCTA-A-----------------CGTTTTAACA-CTGTTTGTCTAATGGCATTTGT------CTACATCTGT------TTTGACAAATCCCGT-TATAGTTCAAGA----A----TAACATATGC-AACAT-A-A--------TGT-TCGTATAGT---------AATA------TGAACATTTCTGAA-------------------------------TGATATCA----------------ATCTATTATCA-CTGTTTAAATGTACT-CAA-TGAATATGAGATTGATTTA--------------------------------AACA-GGGA-CATGTT-G----GAGATAGTAGTATT------------------------------------------------------------------------------------------------------------------------------------------------------------------------------------CG-TTATCATTTGTAT-------------------------------------------------------------------------
>Cooperia_oncophora(AJ544413.1)
------------AACGATATAC-------------TACAGTGTGGCTA-A-----------------CGTTTTAACA-CTGTTTGTCTAATGGCATTTGT------CTACATCTGT------TTTGACAAATCCCGT-TATAGTTCAAGA----A----TAACATATGC-AACAT-A-A--------TGT-TCGTATAGT---------AATA------TGAACATTTCTGAA-------------------------------TGATATCA----------------ATCTATTATCA-CTGTTTAAATGTACT-CAA-TGAATATGAGATTGATTTA--------------------------------AACA-GGGA-CATGTT-G----GAGATAGTAGTATT------------------------------------------------------------------------------------------------------------------------------------------------------------------------------------CG-TTATCATTTGTAT-------------------------------------------------------------------------
>Cooperia_oncophora(AJ544418.1)
------------AACGATATAC-------------TACAGTGTGGCTA-A-----------------CGTTTTAACA-CTGTTTGTCTAATGGCATTTGT------CTACATCTGT------TTTGACAAATCCCGT-TATAGTTCAAGA----A----TAACATATGC-AACAT-A-A--------TGT-TCGTATAGT---------AATA------TGAACATTTCTGAA-------------------------------TGATATCA----------------ATCTATTATCA-CTGTTTAAATGTACT-CAA-TGAATATGAGATTGATTTA--------------------------------AACA-GGGA-CATGTT-G----GAGATAGTAGTATT------------------------------------------------------------------------------------------------------------------------------------------------------------------------------------CG-TTATCATTTGTAT-------------------------------------------------------------------------
>Cooperia_oncophora(AJ544420.1)
------------AACGATATAC-------------TACAGTGTGGCTA-A-----------------CGTTTTAACA-CTGTTTGTCTAATGGCATTTGT------CTACATCTGT------TTTGACAAATCCCGT-TATAGTTCAAGA----A----TAACATATGC-AACAT-A-A--------TGT-TCGTATAGT---------AATA------TGAACATTTCTGAA-------------------------------TGATATCA----------------ATCTATTATCA-CTGTTTAAATGTACT-CAA-TGAATATGAGATTGATTTA--------------------------------AACA-GGGA-CATGTT-G----GAGATAGTAGTATT------------------------------------------------------------------------------------------------------------------------------------------------------------------------------------CG-TTATCATTTGTAT-------------------------------------------------------------------------
>Cooperia_oncophora(AJ544441.1)
------------AACGATATAC-------------TACAGTGTGGCTA-A-----------------CGTTTTAACA-CTGTTTGTCTAATGGCATTTGT------CTACATCTGT------TTTGACAAATCCCGT-TATAGTTCAAGA----A----TAACATATGC-AACAT-A-A--------TGT-TCGTATAGT---------AATA------TGAACATTTCTGAA-------------------------------TGATATCA----------------ATCTATTATCA-CTGTTTAAATGTACT-CAA-TGAATATGAGATTGATTTA--------------------------------AACA-GGGA-CATGTT-G----GAGATAGTAGTATT------------------------------------------------------------------------------------------------------------------------------------------------------------------------------------CG-TTATCATTTGTAT-------------------------------------------------------------------------
>Cooperia_oncophora(AJ544447.1)
------------AACGATATAC-------------TACAGTGTGGCTA-A-----------------CGTTTTAACA-CTGTTTGTCTAATGGCATTTGT------CTACATCTGT------TTTGACAAATCCCGT-TATAGTTCAAGA----A----TAACATATGC-AACAT-A-A--------TGT-TCGTATAGT---------AATA------TGAACATTTCTGAA-------------------------------TGATATCA----------------ATCTATTATCA-CTGTTTAAATGTACT-CAA-TGAATATGAGATTGATTTA--------------------------------AACA-GGGA-CATGTT-G----GAGATAGTAGTATT------------------------------------------------------------------------------------------------------------------------------------------------------------------------------------CG-TTATCATTTGTAT-------------------------------------------------------------------------
>Cooperia_oncophora(AJ544459.1)
------------AACGATATAC-------------TACAGTGTGGCTA-A-----------------CGTTTTAACA-CTGTTTGTCTAATGGCATTTGT------CTACATCTGT------TTTGACAAATCCCGT-TATAGTTCAAGA----A----TAACATATGC-AACAT-A-A--------TGT-TCGTATAGT---------AATA------TGAACATTTCTGAA-------------------------------TGATATCA----------------ATCTATTATCA-CTGTTTAAATGTACT-CAA-TGAATATGAGATTGATTTA--------------------------------AACA-GGGA-CATGTT-G----GAGATAGTAGTATT------------------------------------------------------------------------------------------------------------------------------------------------------------------------------------CG-TTATCATTTGTAT-------------------------------------------------------------------------
>Cooperia_oncophora(AJ544460.1)
------------AACGATATAC-------------TACAGTGTGGCTA-A-----------------CGTTTTAACA-CTGTTTGTCTAATGGCATTTGT------CTACATCTGT------TTTGACAAATCCCGT-TATAGTTCAAGA----A----TAACATATGC-AACAT-A-A--------TGT-TCGTATAGT---------AATA------TGAACATTTCTGAA-------------------------------TGATATCA----------------ATCTATTATCA-CTGTTTAAATGTACT-CAA-TGAATATGAGATTGATTTA--------------------------------AACA-GGGA-CATGTT-G----GAGATAGTAGTATT------------------------------------------------------------------------------------------------------------------------------------------------------------------------------------CG-TTATCATTTGTAT-------------------------------------------------------------------------
>Cooperia_oncophora(KP150557.1)
------------AACGATATAC-------------TACAGTGTGGCTA-A-----------------CGTTTTAACA-CTGTTTGTCTAATGGCATTTGT------CTACATCTGT------TTTGACAAATCCCGT-TATAGTTCAAGA----A----TAACATATGC-AACAT-A-A--------TGT-TCGTATAGT---------AATA------TGAACATTTCTGAA-------------------------------TGATATCA----------------ATCTATTATCA-CTGTTTAAATGTACT-CAA-TGAATATGAGATTGATTTA--------------------------------AACA-GGGA-CATGTT-G----GAGATAGTAGTATT------------------------------------------------------------------------------------------------------------------------------------------------------------------------------------CG-TTATCATTTGTAT-------------------------------------------------------------------------
>Cooperia_oncophora(KP150559.1)
------------AACGATATAC-------------TACAGTGTGGCTA-A-----------------CGTTTTAACA-CTGTTTGTCTAATGGCATTTGT------CTACATCTGT------TTTGACAAATCCCGT-TATAGTTCAAGA----A----TAACATATGC-AACAT-A-A--------TGT-TCGTATAGT---------AATA------TGAACATTTCTGAA-------------------------------TGATATCA----------------ATCTATTATCA-CTGTTTAAATGTACT-CAA-TGAATATGAGATTGATTTA--------------------------------AACA-GGGA-CATGTT-G----GAGATAGTAGTATT------------------------------------------------------------------------------------------------------------------------------------------------------------------------------------CG-TTATCATTTGTAT-------------------------------------------------------------------------
>Cooperia_oncophora(KP150560.1)
------------AACGATATAC-------------TACAGTGTGGCTA-A-----------------CGTTTTAACA-CTGTTTGTCTAATGGCATTTGT------CTACATCTGT------TTTGACAAATCCCGT-TATAGTTCAAGA----A----TAACATATGC-AACAT-A-A--------TGT-TCGTATAGT---------AATA------TGAACATTTCTGAA-------------------------------TGATATCA----------------ATCTATTATCA-CTGTTTAAATGTACT-CAA-TGAATATGAGATTGATTTA--------------------------------AACA-GGGA-CATGTT-G----GAGATAGTAGTATT------------------------------------------------------------------------------------------------------------------------------------------------------------------------------------CG-TTATCATTTGTAT-------------------------------------------------------------------------
>Cooperia_oncophora(KP150561.1)
------------AACGATATAC-------------TACAGTGTGGCTA-A-----------------CGTTTTAACA-CTGTTTGTCTAATGGCATTTGT------CTACATCTGT------TTTGACAAATCCCGT-TATAGTTCAAGA----A----TAACATATGC-AACAT-A-A--------TGT-TCGTATAGT---------AATA------TGAACATTTCTGAA-------------------------------TGATATCA----------------ATCTATTATCA-CTGTTTAAATGTACT-CAA-TGAATATGAGATTGATTTA--------------------------------AACA-GGGA-CATGTT-G----GAGATAGTAGTATT------------------------------------------------------------------------------------------------------------------------------------------------------------------------------------CG-TTATCATTTGTAT-------------------------------------------------------------------------
>Cooperia_oncophora(AJ544412.1)
------------AGCGATATAC-------------TACAGTGTGGCTA-A-----------------CGTTTTAACA-CTGTTTGTCTAATGGCATTTGT------CTACATCTGT------TTTGACAAATCCCGT-TATAGTTCAAGA----A----TAACATATGC-AACAT-A-A--------TGT-TCGTATAGT---------AATA------TGAACATTTCTGAA-------------------------------TGATATCA----------------ATCTATTATCA-CTGTTTAAATGTACT-CAA-TGAATATGAGATTGATTTA--------------------------------AACA-GGGA-CATGTT-G----GAGATAGTAGTATT------------------------------------------------------------------------------------------------------------------------------------------------------------------------------------CG-TTATCATTTGTAT-------------------------------------------------------------------------
>Cooperia_oncophora(AJ544384.1)
------------AACGATATAC-------------TACAGTGTGGCTA-A-----------------CGTTTTAACA-CTGTTTGTCTAATGGCATTTGT------CTACATCTGT------TTTGACAAATCCCGT-TATAGTTCAAGA----A----TAACATATGC-AACAT-A-A--------TGT-TCGTATAGT---------AATA------TGAACATTTCTGAA-------------------------------TGATATC-----------------ATCTATTATCA-CTGTTTAAATGTACT-CAA-TGAATATGAGATTGATTTA--------------------------------AACA-GGGA-CATGTT-G----GAGATAGTAGTATT------------------------------------------------------------------------------------------------------------------------------------------------------------------------------------CG-TTATCATTTGTAT-------------------------------------------------------------------------
>Cooperia_oncophora(AJ544385.1)
------------AACGATATAC-------------TACAGTGTGGCTA-A-----------------CGTTTTAACA-CTGTTTGTCTAATGGCATTTGT------CTACATCTGT------TTTGACAAATCCCGT-TATAGTTCAAGA----A----TAACATATGC-AACAT-A-A--------TGT-TCGTATAGT---------AATA------TGAACATTTCTGAA-------------------------------TGATATCA----------------GTCTATTATCA-CTGTTTAAATGTACT-CAA-TGAATATGAGATTGATTTA--------------------------------AACA-GGGA-CATGTT-G----GAGATAGTAGTATT------------------------------------------------------------------------------------------------------------------------------------------------------------------------------------CG-TTATCATTTGTAT-------------------------------------------------------------------------
>Cooperia_oncophora(AJ544387.1)
------------AACGATATAC-------------TACAGTGTGGCTA-A-----------------CGTTTTAACA-CTGTTTGTCTAATGGCATTTGT------CTACATCTGT------TTTGACAAATCCCGT-TATAGTTCAAGA----A----TAACATATGC-AACAT-A-A--------TGT-TCGTATAGT---------AATA------TGAACATTTCTGAA-------------------------------TGATATCA----------------GTCTATTATCA-CTGTTTAAATGTACT-CAA-TGAATATGAGATTGATTTA--------------------------------AACA-GGGA-CATGTT-G----GAGATAGTAGTATT------------------------------------------------------------------------------------------------------------------------------------------------------------------------------------CG-TTATCATTTGTAT-------------------------------------------------------------------------
>Cooperia_oncophora(AJ544419.1)
------------AACGATATAC-------------TACAGTGTGGCTA-A-----------------CGTTTTAACA-CTGTTTGTCTAATGGCATTTGT------CTACATCTGT------TTTGACAAATCCCGT-TATAGTTCAAGA----A----TAACATATGC-AACAT-A-A--------TGT-TCGTATAGT---------AATA------TGAACATTTCTGAA-------------------------------TGATATCA----------------ATCAATTATCA-CTGTTTAAATGTACT-CAA-TGAATATGAGATTGATTTA--------------------------------AACA-GGGA-CATGTT-G----GAGATAGTAGTATT------------------------------------------------------------------------------------------------------------------------------------------------------------------------------------CG-TTATCATTTGTAT-------------------------------------------------------------------------
>Cooperia_oncophora(AJ544380.1)
------------AACGATATAC-------------TACAGTGTGGCTA-A-----------------CGTTTTAACA-CTGTTTGTCTAATGGCATTTGT------CTACATCTGT------TTTGACAAATCCCGT-TATAGTTCAAGA----A----TAACATATGC-AACAT-A-A--------TGT-TCGTATAGT---------AATA------TGAACATTTCTGAA-------------------------------TGATATCA----------------ATCTATTATCA-CTGTTTAAATGTACT-CCA-TGAATATGAGATTGATTTA--------------------------------AACA-GGGA-CATGTT-G----GAGATAGTAGTATT------------------------------------------------------------------------------------------------------------------------------------------------------------------------------------CG-TTATCATTTGTAT-------------------------------------------------------------------------
>Cooperia_oncophora(AJ544457.1)
------------AACGATATAC-------------TACAGTGTGGCTA-A-----------------CGTTTTAACA-CTGTTTGTCTAATGGCATTTGT------CTACATCTGT------TTTGACAAATCCCGT-TATAGTTCAAGA----A----TAACATATGC-AACAT-A-A--------TGT-TCGTATAGT---------AATA------TGAACATTTCTGAA-------------------------------TGATATCA----------------ATCTATTATCA-CTGTTTAAATGTACT-TAA-TGAATATGAGATTGATTTA--------------------------------AACA-GGGA-CATGTT-G----GAGATAGTAGTATT------------------------------------------------------------------------------------------------------------------------------------------------------------------------------------CG-TTATCATTTGTAT-------------------------------------------------------------------------
>Cooperia_oncophora(AJ544458.1)
------------AACGATATAC-------------TACAGTGTGGCTA-A-----------------CGTTTTAACA-CTGTTTGTCTAATGGCATTTGT------CTACATCTGT------TTTGACAAATCCCGT-TATAGTTCAAGA----A----TAACATATGC-AACAT-A-A--------TGT-TCGTATAGT---------AATA------TGAACATTTCTGAA-------------------------------TGATATCA----------------ATCTATTATCA-CTGTTTAAATGTACT-TAA-TGAATATGAGATTGATTTA--------------------------------AACA-GGGA-CATGTT-G----GAGATAGTAGTATT------------------------------------------------------------------------------------------------------------------------------------------------------------------------------------CG-TTATCATTTGTAT-------------------------------------------------------------------------
>Cooperia_oncophora(AJ544389.1)
------------AACGATATAC-------------TACAGTGTGGCTA-A-----------------CGTTTTAACA-CTGTTTGTCTAATGGCATTTGT------CTACATCTGT------TTTGACAAATCCCGT-TATAGTTCAAGA----A----TAACATATGC-AACAT-A-A--------TGT-TCGTATAGT---------AATA------TGAACATTTCTGAA-------------------------------TGATATCA----------------ATCTATTATCA-CTGTTTAAATGTACA-CAA-TGAATATGAGATTGATTTA--------------------------------AACA-GGGA-CATGTT-G----GAGATAGTAGTATT------------------------------------------------------------------------------------------------------------------------------------------------------------------------------------CG-TTATCATTTGTAT-------------------------------------------------------------------------
>Cooperia_oncophora(AJ544390.1)
------------AACGATATAC-------------TACAGTGTGGCTA-A-----------------CGTTTTAACA-CTGTTTGTCTAATGGCATTTGT------CTACATCTGT------TTTGACAAATCCCGT-TATAGTTCAAGA----A----TAACATATGC-AACAT-A-A--------TGT-TCGTATAGT---------AATA------TGAACATTTCTGAA-------------------------------TGATATCA----------------ATCTATTATCA-CTGTTTAAATGTACT-CAA-CGAATATGAGATTGATTTA--------------------------------AACA-GGGA-CATGTT-G----GAGATAGTAGTATT------------------------------------------------------------------------------------------------------------------------------------------------------------------------------------CG-TTATCATTTGTAT-------------------------------------------------------------------------
>Cooperia_oncophora(AJ544392.1)
------------AACGATACAC-------------TACAGTGTGGCTA-A-----------------CGTTTTAACA-CTGTTTGTCTAATGGCATTTGT------CTACATCTGT------TTTGACAAATCCCGT-TATAGTTCAAGA----A----TAACATATGC-AACAT-A-A--------TGT-TCGTATAGT---------AATA------TGAACATTTCTGAA-------------------------------TGATATCA----------------ATCTATTATCA-CTGTTTAAATGTACT-CAA-TGAATATGAGATTGATTTA--------------------------------AACA-GGGA-CATGTT-G----GAGATAGTAGTATT------------------------------------------------------------------------------------------------------------------------------------------------------------------------------------CG-TTATCATTTGTAT-------------------------------------------------------------------------
>Cooperia_oncophora(AJ544399.1)
------------AACGATATAC-------------TACAGTGTGGCTA-A-----------------CGTTTTAACA-CTGTTTGTCTAATGGCATTTGT------CTACATCTGT------TTTGACAAATCCCGT-TATAGTTCAAGA----A----TAACATATGC-AACAT-A-A--------TGT-TCGTATAGT---------AATA------TGAACATTTCTGAA-------------------------------TGATATCA----------------ATCTATTATCA-CTGCTTAAATGTACT-CAA-TGAATATGAGATTGATTTA--------------------------------AACA-GGGA-CATGTT-G----GAGATAGTAGTATT------------------------------------------------------------------------------------------------------------------------------------------------------------------------------------CG-TTATCATTTGTAT-------------------------------------------------------------------------
>Cooperia_oncophora(AJ544410.1)
------------AACGATATAC-------------TACAGTGTGGCTA-A-----------------CGTTTTAACA-CTGTTTGTCTAATGGCATTTGT------CTACATCTGT------TTTGACAAATCCCGT-TATAGTTCAAGA----A----TAACATATGC-AACAT-A-A--------TGT-TCGTATAGT---------AATA------TGAACATTTCTGAA-------------------------------TGATATCA----------------ATCTATTATCA-CTGTTTAAATGTACT-CAA-TGAATATGAGATTGATTTA--------------------------------AACA-GGGA-CATGCT-G----GAGATAGTAGTATT------------------------------------------------------------------------------------------------------------------------------------------------------------------------------------CG-TTATCATTTGTAT-------------------------------------------------------------------------
>Cooperia_oncophora(AJ544414.1)
------------AACGATATAC-------------TACAGTGTGGCTA-A-----------------CGTTTTAACA-CTGTTTGTCTAATGGCATTTGT------CTACATCTGT------TTTGACAAATCCCGT-TATAGTTCAAGA----A----TAACATATGC-AACAT-A-A--------TGT-TCGTATAGT---------AATA------TGAACATTTCTGAA-------------------------------TGATATCA----------------ATCTATTATCA-CTGTTTAAATGTACT-CAA-TGAATATGAGATTGATTTA--------------------------------AACA-GAGA-CATGTT-G----GAGATAGTAGTATT------------------------------------------------------------------------------------------------------------------------------------------------------------------------------------CG-TTATCATTTGTAT-------------------------------------------------------------------------
>Cooperia_oncophora(AJ544415.1)
------------AACGATATAC-------------TACAGTGTGGCTA-A-----------------CGTTTTAACA-CTGTTTGTCTAATGGCATTTGT------CTACATCTGT------TTTGACAAATCCCGT-TATAGTTCAAGA----A----TAACATATGC-AACAT-A-A--------TGT-TCGTATAGT---------AATA------TGAACATTTCTGAA-------------------------------TGATATCA----------------ATCTATTATCA-CTGTTTAAATGTACT-CAA-TGAATATGAGATTAATTTA--------------------------------AACA-GGGA-CATGTT-G----GAGATAGTAGTATT------------------------------------------------------------------------------------------------------------------------------------------------------------------------------------CG-TTATCATTTGTAT-------------------------------------------------------------------------
>Cooperia_oncophora(AJ544417.1)
------------AACGATATAC-------------TACAGTGTGGCTA-A-----------------CGTTTTAACA-CTGTTTGTCTAATGGCATTTGT------CTACATCTGT------TTTGACAAATCCCGT-TATAGTTCAAGA----A----TAACATATGC-AACAT-A-A--------TGT-TCGTATAGT---------AATA------TGAACATTTTTGAA-------------------------------TGATATCA----------------ATCTATTATCA-CTGTTTAAATGTACT-CAA-TGAATATGAGATTGATTTA--------------------------------AACA-GGGA-CATGTT-G----GAGATAGTAGTATT------------------------------------------------------------------------------------------------------------------------------------------------------------------------------------CG-TTATCATTTGTAT-------------------------------------------------------------------------
>Cooperia_oncophora(AJ544442.1)
------------AACGATATAC-------------TACAGTGTGGCTA-A-----------------CGTTTTAACA-CTGTTTGTCTAATGGCATTTGT------CTACATCTGT------TTTGACAAATCCCGT-TATAGTTCAAGA----A----TAACATATGC-AACAT-A-A--------TGT-TCGTATAGT---------AGTA------TGAACATTTCTGAA-------------------------------TGATATCA----------------ATCTATTATCA-CTGTTTAAATGTACT-CAA-TGAATATGAGATTGATTTA--------------------------------AACA-GGGA-CATGTT-G----GAGATAGTAGTATT------------------------------------------------------------------------------------------------------------------------------------------------------------------------------------CG-TTATCATTTGTAT-------------------------------------------------------------------------
>Cooperia_oncophora(AJ544443.1)
------------AACGATATAC-------------TACAGTGTGGCTA-A-----------------CGTTTTAACA-CTGTTTGTCTAATGGCATTTGT------CTACATCTGT------TTTGACAAATCCCGT-TATAGTTCAAGA----A----TAACATATGC-AACAT-A-A--------TGT-TCGTATAGT---------AGTA------TGAACATTTCTGAA-------------------------------TGATATCA----------------ATCTATTATCA-CTGTTTAAATGTACT-CAA-TGAATATGAGATTGATTTA--------------------------------AACA-GGGA-CATGTT-G----GAGATAGTAGTATT------------------------------------------------------------------------------------------------------------------------------------------------------------------------------------CG-TTATCATTTGTAT-------------------------------------------------------------------------
>Cooperia_oncophora(AJ544408.1)
------------AACGATATAC-------------TACAGTGTGGCTA-A-----------------CGTTTTAACA-CTGTTTGTCTAATGGCATTTGT------CTACATCTGT------TTTGGCAAATCCCGT-TATAGTTCAAGA----A----TAACATATGC-AACAT-A-A--------TGT-TCGTATAGT---------AATA------TGAACATTTCTGAA-------------------------------TGATATCA----------------ATCTATTATCA-CTGTTTAAATGTACT-CAA-TGAATATGAGATTGATTTA--------------------------------AACA-GGGA-CATGTT-G----GAGATAGTAGTATT------------------------------------------------------------------------------------------------------------------------------------------------------------------------------------CG-TTATCATTTGTAT-------------------------------------------------------------------------
>Cooperia_oncophora(AJ544462.1)
------------AACGATATAC-------------TACAGTGTGGCTA-A-----------------CGTTTTAACA-CTGTTTGTCTAATGGCATTTGT------CTACATCTGT------TTTGGCAAATCCCGT-TATAGTTCAAGA----A----TAACATATGC-AACAT-A-A--------TGT-TCGTATAGT---------AATA------TGAACATTTCCGAA-------------------------------TGATATCA----------------ATCTATTATCA-CTGTTTAAATGTACT-CAA-TGAATATGAGATTGATTTA--------------------------------AACA-GGGA-CATGTT-G----GAGATAGTAGTATT------------------------------------------------------------------------------------------------------------------------------------------------------------------------------------CG-TTATCATTTGTAT-------------------------------------------------------------------------
>Cooperia_oncophora(AJ544463.1)
------------AACGATATAC-------------TACAGTGTGGCTA-A-----------------TGTTTTAACA-CTGTTTGTCTAATGGCATTTGT------CTACATCTGT------TTTGGCAAATCCCGT-TATAGTTCAAGA----A----TAACATATGC-AACAT-A-A--------TGT-TCGTATAGT---------AATA------TGAACATTTCTGAA-------------------------------TGATATCA----------------ATCTATTATCA-CTGTTTAAATGTACT-CAA-TGAATATGAGATTGATTTA--------------------------------AACA-GGGA-CATGTT-G----GAGATAGTAGTATT------------------------------------------------------------------------------------------------------------------------------------------------------------------------------------CG-TTATCATTTGTAT-------------------------------------------------------------------------
>Cooperia_oncophora(AJ544398.1)
------------AACGATATAC-------------TACAGTGTGGCTA-A-----------------CGTTTTAACA-CTGTTTGTCTAATGGCATTTGT------CTACATCTGT------TTTGACATATCCCGT-TATAGTTGAAGA----A----TAACATATGC-AACAT-A-A--------TGT-TCGTATAGT---------AATA------TGAACATTTCTGAA-------------------------------TGATATCA----------------ATCTATTATCA-CTGTTTAAATGTACT-CAA-TGAATATGAGATTGATTTA--------------------------------AACA-GGGA-CATGTT-G----GAGATAGTAGTATT------------------------------------------------------------------------------------------------------------------------------------------------------------------------------------CG-TTATCATTTGTAT-------------------------------------------------------------------------
>Cooperia_oncophora(AJ544416.1)
------------AACGATATAC-------------TACAGTGTGGCTA-A-----------------CGTTTTAACA-CTGTTTGTCTAATGGCATTTGT------CTACATCTGT------TTTGACAAATCCCGT-TATAGTTGAAGA----A----TAACATATGC-AACAT-A-A--------TGT-TCGTATAGT---------AATA------TGAACATTTCTGAA-------------------------------TGATATCA----------------ATCTATTATCA-CTGTTTAAATGTACT-CAA-TGAATATGAGATTGATTTA--------------------------------AACA-GGGA-CATGTT-G----GAGATAGTAGTATT------------------------------------------------------------------------------------------------------------------------------------------------------------------------------------CG-TTATCATTTGTAT-------------------------------------------------------------------------
>Cooperia_oncophora(AJ544445.1)
------------AACGATATAC-------------TACAGTGTGGCTA-A-----------------CGTTTTAACA-CTGTTTGTCTAATGGCATTTGT------CTACATCTGT------TTTGACAAATCCCGT-TATGGTTGAAGA----A----TAACATATGC-AACAT-A-A--------TGT-TCGTATAGT---------AATA------TGAACATTTCTGAA-------------------------------TGATATCA----------------ATCTATTATCA-CTGTTTAAATGTACT-CAA-TGAATATGAGATTGATTTA--------------------------------AACA-GGGA-CATGTT-G----GAGATAGTAGTATT------------------------------------------------------------------------------------------------------------------------------------------------------------------------------------CG-TTATCATTTGTAT-------------------------------------------------------------------------
>Cooperia_oncophora(AJ544446.1)
------------AACGATATAC-------------TACAGTGTGGCTA-A-----------------CGTTTTAACA-CTGTTTGTCTAATGGCATTTGT------CTACATCTGT------TTTGACAAATCCCGT-TATGGTTGAAGA----A----TAACATATGC-AACAT-A-A--------TGT-TCGTATAGT---------AATA------TGAACATTTCTGAA-------------------------------TGATATCA----------------ATCTATTATCA-CTGTTTAAATGTACT-CAA-TGAATATGAGATTGATTTA--------------------------------AACA-GGGA-CATGTT-G----GAGATAGTAGTATT------------------------------------------------------------------------------------------------------------------------------------------------------------------------------------CG-TTATCATTTGTAT-------------------------------------------------------------------------
>Cooperia_oncophora(AJ544455.1)
------------AACGATATAC-------------TACAGTGTGGCTA-A-----------------CGTTTTAACA-CTGTTTGTCTAATGGCATTTGT------CTACATCCGT------TTTGACAAATCCCGT-TATAGTTGAAGA----A----TAACATATGC-AACAT-A-A--------TGT-TCGTATAGT---------AATA------TGAACATTTCTGAA-------------------------------TGATATCA----------------ATCTATTATCA-CTGTTTAAATGTACT-CAA-TGAATATGAGATTGATTTA--------------------------------AACA-GGGA-CATGTT-G----GAGATAGTAGTATT------------------------------------------------------------------------------------------------------------------------------------------------------------------------------------CG-TTATCATTTGTAT-------------------------------------------------------------------------
>Cooperia_oncophora(AB238688.1)
------------AACGATATAC-------------TACAGTGTGGCTA-A-----------------CGTTTTAACA-CTGTTTGTCTAATGGCATTTGT------CTACATCTGT------TTTGACGAATCCCGT-TATAGTTCAAGA----A----TAACATATGC-AACAT-A-A--------TGT-TCATATAGT---------AATA------TGAACATTTCTGAA-------------------------------TGATATCA----------------ATCTATTATCA-CTGTTTAAATGTACT-CAA-TGAATATGAGATTGATTTA--------------------------------AACA-GGGA-CATGTT-G----GAGATAGTAGTATT------------------------------------------------------------------------------------------------------------------------------------------------------------------------------------CG-TTATCATTTGTAT-------------------------------------------------------------------------
>Cooperia_oncophora(AB245025.2)
------------AACGATATAC-------------TACAGTGTGGCTA-A-----------------CGTTTTAACA-CTGTTTGTCTAATGGCATTTGT------CTACATCTGT------TTTGACAAATCCCGT-TATAGTTCAAGA----A----TAACATATGC-AACAT-A-A--------TGT-TCATATAGT---------AATA------TGAACATTTCTGAA-------------------------------TGATATCA----------------ATCTATTATCA-CTGTTTAAATGTACT-CAA-TGAATATGAGATTGATTTA--------------------------------AACA-GGGA-CATGTT-G----GAGATAGTAGTATT------------------------------------------------------------------------------------------------------------------------------------------------------------------------------------CG-TTATCATTTGTAT-------------------------------------------------------------------------
>Cooperia_oncophora(AB245027.2)
------------AACGATATAC-------------TACAGTGTGGCTA-A-----------------CGTTTTAACA-CTGTTTGTCTAATGGCATTTGT------CTACATCTGT------TTTGACAAATCCCGT-TATAGTTCAAGA----A----TAACATATGC-AACAT-A-A--------TGT-TCATATAGT---------AATA------TGAACATTTCTGAA-------------------------------TGATATCA----------------ATCTATTATCA-CTGTTTAAATGTACT-CAA-TGAATATGAGATTGATTTA--------------------------------AACA-GGGA-CATGTT-G----GAGATAGTAGTATT------------------------------------------------------------------------------------------------------------------------------------------------------------------------------------CG-TTATCATTTGTAT-------------------------------------------------------------------------
>Cooperia_oncophora(AB245028.2)
------------AACGATATAC-------------TACAGTGTGGCTA-A-----------------CGTTTTAACA-CTGTTTGTCTAATGGCATTTGT------CTACATCTGT------TTTGACAAATCCCGT-TATAGTTCAAGA----A----TAACATATGC-AACAT-A-A--------TGT-TCATATAGT---------AATA------TGAACATTTCTGAA-------------------------------TGATATCA----------------ATCTATTATCA-CTGTTTAAATGTACT-CAA-TGAATATGAGATTGATTTA--------------------------------AACA-GGGA-CATGTT-G----GAGATAGTAGTATT------------------------------------------------------------------------------------------------------------------------------------------------------------------------------------CG-TTATCATTTGTAT-------------------------------------------------------------------------
>Cooperia_oncophora(AB245029.2)
------------AACGATATAC-------------TACAGTGTGGCTA-A-----------------CGTTTTAACA-CTGTTTGTCTAATGGCATTTGT------CTACATCTGT------TTTGACAAATCCCGT-TATAGTTCAAGA----A----TAACATATGC-AACAT-A-A--------TGT-TCATATAGT---------AATA------TGAACATTTCTGAA-------------------------------TGATATCA----------------ATCTATTATCA-CTGTTTAAATGTACT-CAA-TGAATATGAGATTGATTTA--------------------------------AACA-GGGA-CATGTT-G----GAGATAGTAGTATT------------------------------------------------------------------------------------------------------------------------------------------------------------------------------------CG-TTATCATTTGTAT-------------------------------------------------------------------------
>Cooperia_oncophora(AB245030.2)
------------AACGATATAC-------------TACAGTGTGGCTA-A-----------------CGTTTTAACA-CTGTTTGTCTAATGGCATTTGT------CTACATCTGT------TTTGACAAATCCCGT-TATAGTTCAAGA----A----TAACATATGC-AACAT-A-A--------TGT-TCATATAGT---------AATA------TGAACATTTCTGAA-------------------------------TGATATCA----------------ATCTATTATCA-CTGTTTAAATGTACT-CAA-TGAATATGAGATTGATTTA--------------------------------AACA-GGGA-CATGTT-G----GAGATAGTAGTATT------------------------------------------------------------------------------------------------------------------------------------------------------------------------------------CG-TTATCATTTGTAT-------------------------------------------------------------------------
>Cooperia_oncophora(AB245031.2)
------------AACGATATAC-------------TACAGTGTGGCTA-A-----------------CGTTTTAACA-CTGTTTGTCTAATGGCATTTGT------CTACATCTGT------TTTGACAAATCCCGT-TATAGTTCAAGA----A----TAACATATGC-AACAT-A-A--------TGT-TCATATAGT---------AATA------TGAACATTTCTGAA-------------------------------TGATATCA----------------ATCTATTATCA-CTGTTTAAATGTACT-CAA-TGAATATGAGATTGATTTA--------------------------------AACA-GGGA-CATGTT-G----GAGATAGTAGTATT------------------------------------------------------------------------------------------------------------------------------------------------------------------------------------CG-TTATCATTTGTAT-------------------------------------------------------------------------
>Cooperia_oncophora(AB245032.2)
------------AACGATATAC-------------TACAGTGTGGCTA-A-----------------CGTTTTAACA-CTGTTTGTCTAATGGCATTTGT------CTACATCTGT------TTTGACAAATCCCGT-TATAGTTCAAGA----A----TAACATATGC-AACAT-A-A--------TGT-TCATATAGT---------AATA------TGAACATTTCTGAA-------------------------------TGATATCA----------------ATCTATTATCA-CTGTTTAAATGTACT-CAA-TGAATATGAGATTGATTTA--------------------------------AACA-GGGA-CATGTT-G----GAGATAGTAGTATT------------------------------------------------------------------------------------------------------------------------------------------------------------------------------------CG-TTATCATTTGTAT-------------------------------------------------------------------------
>Cooperia_oncophora(AB245033.2)
------------AACGATATAC-------------TACAGTGTGGCTA-A-----------------CGTTTTAACA-CTGTTTGTCTAATGGCATTTGT------CTACATCTGT------TTTGACAAATCCCGT-TATAGTTCAAGA----A----TAACATATGC-AACAT-A-A--------TGT-TCATATAGT---------AATA------TGAACATTTCTGAA-------------------------------TGATATCA----------------ATCTATTATCA-CTGTTTAAATGTACT-CAA-TGAATATGAGATTGATTTA--------------------------------AACA-GGGA-CATGTT-G----GAGATAGTAGTATT------------------------------------------------------------------------------------------------------------------------------------------------------------------------------------CG-TTATCATTTGTAT-------------------------------------------------------------------------
>Cooperia_oncophora(AB245034.2)
------------AACGATATAC-------------TACAGTGTGGCTA-A-----------------CGTTTTAACA-CTGTTTGTCTAATGGCATTTGT------CTACATCTGT------TTTGACAAATCCCGT-TATAGTTCAAGA----A----TAACATATGC-AACAT-A-A--------TGT-TCATATAGT---------AATA------TGAACATTTCTGAA-------------------------------TGATATCA----------------ATCTATTATCA-CTGTTTAAATGTACT-CAA-TGAATATGAGATTGATTTA--------------------------------AACA-GGGA-CATGTT-G----GAGATAGTAGTATT------------------------------------------------------------------------------------------------------------------------------------------------------------------------------------CG-TTATCATTTGTAT-------------------------------------------------------------------------
>Cooperia_oncophora(AB245035.2)
------------AACGATATAC-------------TACAGTGTGGCTA-A-----------------CGTTTTAACA-CTGTTTGTCTAATGGCATTTGT------CTACATCTGT------TTTGACAAATCCCGT-TATAGTTCAAGA----A----TAACATATGC-AACAT-A-A--------TGT-TCATATAGT---------AATA------TGAACATTTCTGAA-------------------------------TGATATCA----------------ATCTATTATCA-CTGTTTAAATGTACT-CAA-TGAATATGAGATTGATTTA--------------------------------AACA-GGGA-CATGTT-G----GAGATAGTAGTATT------------------------------------------------------------------------------------------------------------------------------------------------------------------------------------CG-TTATCATTTGTAT-------------------------------------------------------------------------
>Cooperia_oncophora(AB245037.2)
------------AACGATATAC-------------TACAGTGTGGCTA-A-----------------CGTTTTAACA-CTGTTTGTCTAATGGCATTTGT------CTACATCTGT------TTTGACAAATCCCGT-TATAGTTCAAGA----A----TAACATATGC-AACAT-A-A--------TGT-TCATATAGT---------AATA------TGAACATTTCTGAA-------------------------------TGATATCA----------------ATCTATTATCA-CTGTTTAAATGTACT-CAA-TGAATATGAGATTGATTTA--------------------------------AACA-GGGA-CATGTT-G----GAGATAGTAGTATT------------------------------------------------------------------------------------------------------------------------------------------------------------------------------------CG-TTATCATTTGTAT-------------------------------------------------------------------------
>Cooperia_oncophora(AB245038.2)
------------AACGATATAC-------------TACAGTGTGGCTA-A-----------------CGTTTTAACA-CTGTTTGTCTAATGGCATTTGT------CTACATCTGT------TTTGACAAATCCCGT-TATAGTTCAAGA----A----TAACATATGC-AACAT-A-A--------TGT-TCATATAGT---------AATA------TGAACATTTCTGAA-------------------------------TGATATCA----------------ATCTATTATCA-CTGTTTAAATGTACT-CAA-TGAATATGAGATTGATTTA--------------------------------AACA-GGGA-CATGTT-G----GAGATAGTAGTATT------------------------------------------------------------------------------------------------------------------------------------------------------------------------------------CG-TTATCATTTGTAT-------------------------------------------------------------------------
>Cooperia_oncophora(AB245039.2)
------------AACGATATAC-------------TACAGTGTGGCTA-A-----------------CGTTTTAACA-CTGTTTGTCTAATGGCATTTGT------CTACATCTGT------TTTGACAAATCCCGT-TATAGTTCAAGA----A----TAACATATGC-AACAT-A-A--------TGT-TCATATAGT---------AATA------TGAACATTTCTGAA-------------------------------TGATATCA----------------ATCTATTATCA-CTGTTTAAATGTACT-CAA-TGAATATGAGATTGATTTA--------------------------------AACA-GGGA-CATGTT-G----GAGATAGTAGTATT------------------------------------------------------------------------------------------------------------------------------------------------------------------------------------CG-TTATCATTTGTAT-------------------------------------------------------------------------
>Cooperia_oncophora(AB245041.2)
------------AACGATATAC-------------TACAGTGTGGCTA-A-----------------CGTTTTAACA-CTGTTTGTCTAATGGCATTTGT------CTACATCTGT------TTTGACAAATCCCGT-TATAGTTCAAGA----A----TAACATATGC-AACAT-A-A--------TGT-TCATATAGT---------AATA------TGAACATTTCTGAA-------------------------------TGATATCA----------------ATCTATTATCA-CTGTTTAAATGTACT-CAA-TGAATATGAGATTGATTTA--------------------------------AACA-GGGA-CATGTT-G----GAGATAGTAGTATT------------------------------------------------------------------------------------------------------------------------------------------------------------------------------------CG-TTATCATTTGTAT-------------------------------------------------------------------------
>Cooperia_oncophora(AB245042.2)
------------AACGATATAC-------------TACAGTGTGGCTA-A-----------------CGTTTTAACA-CTGTTTGTCTAATGGCATTTGT------CTACATCTGT------TTTGACAAATCCCGT-TATAGTTCAAGA----A----TAACATATGC-AACAT-A-A--------TGT-TCATATAGT---------AATA------TGAACATTTCTGAA-------------------------------TGATATCA----------------ATCTATTATCA-CTGTTTAAATGTACT-CAA-TGAATATGAGATTGATTTA--------------------------------AACA-GGGA-CATGTT-G----GAGATAGTAGTATT------------------------------------------------------------------------------------------------------------------------------------------------------------------------------------CG-TTATCATTTGTAT-------------------------------------------------------------------------
>Cooperia_oncophora(AB245043.2)
------------AACGATATAC-------------TACAGTGTGGCTA-A-----------------CGTTTTAACA-CTGTTTGTCTAATGGCATTTGT------CTACATCTGT------TTTGACAAATCCCGT-TATAGTTCAAGA----A----TAACATATGC-AACAT-A-A--------TGT-TCATATAGT---------AATA------TGAACATTTCTGAA-------------------------------TGATATCA----------------ATCTATTATCA-CTGTTTAAATGTACT-CAA-TGAATATGAGATTGATTTA--------------------------------AACA-GGGA-CATGTT-G----GAGATAGTAGTATT------------------------------------------------------------------------------------------------------------------------------------------------------------------------------------CG-TTATCATTTGTAT-------------------------------------------------------------------------
>Cooperia_oncophora(AB245044.2)
------------AACGATATAC-------------TACAGTGTGGCTA-A-----------------CGTTTTAACA-CTGTTTGTCTAATGGCATTTGT------CTACATCTGT------TTTGACAAATCCCGT-TATAGTTCAAGA----A----TAACATATGC-AACAT-A-A--------TGT-TCATATAGT---------AATA------TGAACATTTCTGAA-------------------------------TGATATCA----------------ATCTATTATCA-CTGTTTAAATGTACT-CAA-TGAATATGAGATTGATTTA--------------------------------AACA-GGGA-CATGTT-G----GAGATAGTAGTATT------------------------------------------------------------------------------------------------------------------------------------------------------------------------------------CG-TTATCATTTGTAT-------------------------------------------------------------------------
>Cooperia_oncophora(AB245045.1)
------------AACGATATAC-------------TACAGTGTGGCTA-A-----------------CGTTTTAACA-CTGTTTGTCTAATGGCATTTGT------CTACATCTGT------TTTGACAAATCCCGT-TATAGTTCAAGA----A----TAACATATGC-AACAT-A-A--------TGT-TCATATAGT---------AATA------TGAACATTTCTGAA-------------------------------TGATATCA----------------ATCTATTATCA-CTGTTTAAATGTACT-CAA-TGAATATGAGATTGATTTA--------------------------------AACA-GGGA-CATGTT-G----GAGATAGTAGTATT------------------------------------------------------------------------------------------------------------------------------------------------------------------------------------CG-TTATCATTTGTAT-------------------------------------------------------------------------
>Cooperia_oncophora(AB245046.1)
------------AACGATATAC-------------TACAGTGTGGCTA-A-----------------CGTTTTAACA-CTGTTTGTCTAATGGCATTTGT------CTACATCTGT------TTTGACAAATCCCGT-TATAGTTCAAGA----A----TAACATATGC-AACAT-A-A--------TGT-TCATATAGT---------AATA------TGAACATTTCTGAA-------------------------------TGATATCA----------------ATCTATTATCA-CTGTTTAAATGTACT-CAA-TGAATATGAGATTGATTTA--------------------------------AACA-GGGA-CATGTT-G----GAGATAGTAGTATT------------------------------------------------------------------------------------------------------------------------------------------------------------------------------------CG-TTATCATTTGTAT-------------------------------------------------------------------------
>Cooperia_oncophora(AB534601.1)
------------AACGATATAC-------------TACAGTGTGGCTA-A-----------------CGTTTTAACA-CTGTTTGTCTAATGGCATTTGT------CTACATCTGT------TTTGACAAATCCCGT-TATAGTTCAAGA----A----TAACATATGC-AACAT-A-A--------TGT-TCATATAGT---------AATA------TGAACATTTCTGAA-------------------------------TGATATCA----------------ATCTATTATCA-CTGTTTAAATGTACT-CAA-TGAATATGAGATTGATTTA--------------------------------AACA-GGGA-CATGTT-G----GAGATAGTAGTATT------------------------------------------------------------------------------------------------------------------------------------------------------------------------------------CG-TTATCATTTGTAT-------------------------------------------------------------------------
>Cooperia_oncophora(AJ544382.1)
------------AACGATATAC-------------TACAGTGTGGCTA-A-----------------CGTTTTAACA-CTGTTTGTCTAATGGCATTTGT------CTACATCTGT------TTTGACAAATCCCGT-TATAGTTCAAGA----A----TAACATATGC-AACAT-A-A--------TGT-TCATATAGT---------AATA------TGAACATTTCTGAA-------------------------------TGATATCA----------------ATCTATTATCA-CTGTTTAAATGTACT-CAA-TGAATATGAGATTGATTTA--------------------------------AACA-GGGA-CATGTT-G----GAGATAGTAGTATT------------------------------------------------------------------------------------------------------------------------------------------------------------------------------------CG-TTATCATTTGTAT-------------------------------------------------------------------------
>Cooperia_oncophora(AJ544400.1)
------------AACGATATAC-------------TACAGTGTGGCTA-A-----------------CGTTTTAACA-CTGTTTGTCTAATGGCATTTGT------CTACATCTGT------TTTGACAAATCCCGT-TATAGTTCAAGA----A----TAACATATGC-AACAT-A-A--------TGT-TCATATAGT---------AATA------TGAACATTTCTGAA-------------------------------TGATATCA----------------ATCTATTATCA-CTGTTTAAATGTACT-CAA-TGAATATGAGATTGATTTA--------------------------------AACA-GGGA-CATGTT-G----GAGATAGTAGTATT------------------------------------------------------------------------------------------------------------------------------------------------------------------------------------CG-TTATCATTTGTAT-------------------------------------------------------------------------
>Cooperia_oncophora(AJ544423.1)
------------AACGATATAC-------------TACAGTGTGGCTA-A-----------------CGTTTTAACA-CTGTTTGTCTAATGGCATTTGT------CTACATCTGT------TTTGACAAATCCCGT-TATAGTTCAAGA----A----TAACATATGC-AACAT-A-A--------TGT-TCATATAGT---------AATA------TGAACATTTCTGAA-------------------------------TGATATCA----------------ATCTATTATCA-CTGTTTAAATGTACT-CAA-TGAATATGAGATTGATTTA--------------------------------AACA-GGGA-CATGTT-G----GAGATAGTAGTATT------------------------------------------------------------------------------------------------------------------------------------------------------------------------------------CG-TTATCATTTGTAT-------------------------------------------------------------------------
>Cooperia_oncophora(AJ544427.1)
------------AACGATATAC-------------TACAGTGTGGCTA-A-----------------CGTTTTAACA-CTGTTTGTCTAATGGCATTTGT------CTACATCTGT------TTTGACAAATCCCGT-TATAGTTCAAGA----A----TAACATATGC-AACAT-A-A--------TGT-TCATATAGT---------AATA------TGAACATTTCTGAA-------------------------------TGATATCA----------------ATCTATTATCA-CTGTTTAAATGTACT-CAA-TGAATATGAGATTGATTTA--------------------------------AACA-GGGA-CATGTT-G----GAGATAGTAGTATT------------------------------------------------------------------------------------------------------------------------------------------------------------------------------------CG-TTATCATTTGTAT-------------------------------------------------------------------------
>Cooperia_oncophora(AJ544429.1)
------------AACGATATAC-------------TACAGTGTGGCTA-A-----------------CGTTTTAACA-CTGTTTGTCTAATGGCATTTGT------CTACATCTGT------TTTGACAAATCCCGT-TATAGTTCAAGA----A----TAACATATGC-AACAT-A-A--------TGT-TCATATAGT---------AATA------TGAACATTTCTGAA-------------------------------TGATATCA----------------ATCTATTATCA-CTGTTTAAATGTACT-CAA-TGAATATGAGATTGATTTA--------------------------------AACA-GGGA-CATGTT-G----GAGATAGTAGTATT------------------------------------------------------------------------------------------------------------------------------------------------------------------------------------CG-TTATCATTTGTAT-------------------------------------------------------------------------
>Cooperia_oncophora(AJ544430.1)
------------AACGATATAC-------------TACAGTGTGGCTA-A-----------------CGTTTTAACA-CTGTTTGTCTAATGGCATTTGT------CTACATCTGT------TTTGACAAATCCCGT-TATAGTTCAAGA----A----TAACATATGC-AACAT-A-A--------TGT-TCATATAGT---------AATA------TGAACATTTCTGAA-------------------------------TGATATCA----------------ATCTATTATCA-CTGTTTAAATGTACT-CAA-TGAATATGAGATTGATTTA--------------------------------AACA-GGGA-CATGTT-G----GAGATAGTAGTATT------------------------------------------------------------------------------------------------------------------------------------------------------------------------------------CG-TTATCATTTGTAT-------------------------------------------------------------------------
>Cooperia_oncophora(AJ544431.1)
------------AACGATATAC-------------TACAGTGTGGCTA-A-----------------CGTTTTAACA-CTGTTTGTCTAATGGCATTTGT------CTACATCTGT------TTTGACAAATCCCGT-TATAGTTCAAGA----A----TAACATATGC-AACAT-A-A--------TGT-TCATATAGT---------AATA------TGAACATTTCTGAA-------------------------------TGATATCA----------------ATCTATTATCA-CTGTTTAAATGTACT-CAA-TGAATATGAGATTGATTTA--------------------------------AACA-GGGA-CATGTT-G----GAGATAGTAGTATT------------------------------------------------------------------------------------------------------------------------------------------------------------------------------------CG-TTATCATTTGTAT-------------------------------------------------------------------------
>Cooperia_oncophora(AJ544436.1)
------------AACGATATAC-------------TACAGTGTGGCTA-A-----------------CGTTTTAACA-CTGTTTGTCTAATGGCATTTGT------CTACATCTGT------TTTGACAAATCCCGT-TATAGTTCAAGA----A----TAACATATGC-AACAT-A-A--------TGT-TCATATAGT---------AATA------TGAACATTTCTGAA-------------------------------TGATATCA----------------ATCTATTATCA-CTGTTTAAATGTACT-CAA-TGAATATGAGATTGATTTA--------------------------------AACA-GGGA-CATGTT-G----GAGATAGTAGTATT------------------------------------------------------------------------------------------------------------------------------------------------------------------------------------CG-TTATCATTTGTAT-------------------------------------------------------------------------
>Cooperia_oncophora(AJ544444.1)
------------AACGATATAC-------------TACAGTGTGGCTA-A-----------------CGTTTTAACA-CTGTTTGTCTAATGGCATTTGT------CTACATCTGT------TTTGACAAATCCCGT-TATAGTTCAAGA----A----TAACATATGC-AACAT-A-A--------TGT-TCATATAGT---------AATA------TGAACATTTCTGAA-------------------------------TGATATCA----------------ATCTATTATCA-CTGTTTAAATGTACT-CAA-TGAATATGAGATTGATTTA--------------------------------AACA-GGGA-CATGTT-G----GAGATAGTAGTATT------------------------------------------------------------------------------------------------------------------------------------------------------------------------------------CG-TTATCATTTGTAT-------------------------------------------------------------------------
>Cooperia_oncophora(AJ544450.1)
------------AACGATATAC-------------TACAGTGTGGCTA-A-----------------CGTTTTAACA-CTGTTTGTCTAATGGCATTTGT------CTACATCTGT------TTTGACAAATCCCGT-TATAGTTCAAGA----A----TAACATATGC-AACAT-A-A--------TGT-TCATATAGT---------AATA------TGAACATTTCTGAA-------------------------------TGATATCA----------------ATCTATTATCA-CTGTTTAAATGTACT-CAA-TGAATATGAGATTGATTTA--------------------------------AACA-GGGA-CATGTT-G----GAGATAGTAGTATT------------------------------------------------------------------------------------------------------------------------------------------------------------------------------------CG-TTATCATTTGTAT-------------------------------------------------------------------------
>Cooperia_oncophora(AJ544451.1)
------------AACGATATAC-------------TACAGTGTGGCTA-A-----------------CGTTTTAACA-CTGTTTGTCTAATGGCATTTGT------CTACATCTGT------TTTGACAAATCCCGT-TATAGTTCAAGA----A----TAACATATGC-AACAT-A-A--------TGT-TCATATAGT---------AATA------TGAACATTTCTGAA-------------------------------TGATATCA----------------ATCTATTATCA-CTGTTTAAATGTACT-CAA-TGAATATGAGATTGATTTA--------------------------------AACA-GGGA-CATGTT-G----GAGATAGTAGTATT------------------------------------------------------------------------------------------------------------------------------------------------------------------------------------CG-TTATCATTTGTAT-------------------------------------------------------------------------
>Cooperia_oncophora(AJ544452.1)
------------AACGATATAC-------------TACAGTGTGGCTA-A-----------------CGTTTTAACA-CTGTTTGTCTAATGGCATTTGT------CTACATCTGT------TTTGACAAATCCCGT-TATAGTTCAAGA----A----TAACATATGC-AACAT-A-A--------TGT-TCATATAGT---------AATA------TGAACATTTCTGAA-------------------------------TGATATCA----------------ATCTATTATCA-CTGTTTAAATGTACT-CAA-TGAATATGAGATTGATTTA--------------------------------AACA-GGGA-CATGTT-G----GAGATAGTAGTATT------------------------------------------------------------------------------------------------------------------------------------------------------------------------------------CG-TTATCATTTGTAT-------------------------------------------------------------------------
>Cooperia_oncophora(AJ544464.1)
------------AACGATATAC-------------TACAGTGTGGCTA-A-----------------CGTTTTAACA-CTGTTTGTCTAATGGCATTTGT------CTACATCTGT------TTTGACAAATCCCGT-TATAGTTCAAGA----A----TAACATATGC-AACAT-A-A--------TGT-TCATATAGT---------AATA------TGAACATTTCTGAA-------------------------------TGATATCA----------------ATCTATTATCA-CTGTTTAAATGTACT-CAA-TGAATATGAGATTGATTTA--------------------------------AACA-GGGA-CATGTT-G----GAGATAGTAGTATT------------------------------------------------------------------------------------------------------------------------------------------------------------------------------------CG-TTATCATTTGTAT-------------------------------------------------------------------------
>Cooperia_oncophora(KC998742.1)
------------AACGATATAC-------------TACAGTGTGGCTA-A-----------------CGTTTTAACA-CTGTTTGTCTAATGGCATTTGT------CTACATCTGT------TTTGACAAATCCCGT-TATAGTTCAAGA----A----TAACATATGC-AACAT-A-A--------TGT-TCATATAGT---------AATA------TGAACATTTCTGAA-------------------------------TGATATCA----------------ATCTATTATCA-CTGTTTAAATGTACT-CAA-TGAATATGAGATTGATTTA--------------------------------AACA-GGGA-CATGTT-G----GAGATAGTAGTATT------------------------------------------------------------------------------------------------------------------------------------------------------------------------------------CG-TTATCATTTGTAT-------------------------------------------------------------------------
>Cooperia_oncophora(KP150550.1)
------------AACGATATAC-------------TACAGTGTGGCTA-A-----------------CGTTTTAACA-CTGTTTGTCTAATGGCATTTGT------CTACATCTGT------TTTGACAAATCCCGT-TATAGTTCAAGA----A----TAACATATGC-AACAT-A-A--------TGT-TCATATAGT---------AATA------TGAACATTTCTGAA-------------------------------TGATATCA----------------ATCTATTATCA-CTGTTTAAATGTACT-CAA-TGAATATGAGATTGATTTA--------------------------------AACA-GGGA-CATGTT-G----GAGATAGTAGTATT------------------------------------------------------------------------------------------------------------------------------------------------------------------------------------CG-TTATCATTTGTAT-------------------------------------------------------------------------
>Cooperia_oncophora(KP150551.1)
------------AACGATATAC-------------TACAGTGTGGCTA-A-----------------CGTTTTAACA-CTGTTTGTCTAATGGCATTTGT------CTACATCTGT------TTTGACAAATCCCGT-TATAGTTCAAGA----A----TAACATATGC-AACAT-A-A--------TGT-TCATATAGT---------AATA------TGAACATTTCTGAA-------------------------------TGATATCA----------------ATCTATTATCA-CTGTTTAAATGTACT-CAA-TGAATATGAGATTGATTTA--------------------------------AACA-GGGA-CATGTT-G----GAGATAGTAGTATT------------------------------------------------------------------------------------------------------------------------------------------------------------------------------------CG-TTATCATTTGTAT-------------------------------------------------------------------------
>Cooperia_oncophora(KP150552.1)
------------AACGATATAC-------------TACAGTGTGGCTA-A-----------------CGTTTTAACA-CTGTTTGTCTAATGGCATTTGT------CTACATCTGT------TTTGACAAATCCCGT-TATAGTTCAAGA----A----TAACATATGC-AACAT-A-A--------TGT-TCATATAGT---------AATA------TGAACATTTCTGAA-------------------------------TGATATCA----------------ATCTATTATCA-CTGTTTAAATGTACT-CAA-TGAATATGAGATTGATTTA--------------------------------AACA-GGGA-CATGTT-G----GAGATAGTAGTATT------------------------------------------------------------------------------------------------------------------------------------------------------------------------------------CG-TTATCATTTGTAT-------------------------------------------------------------------------
>Cooperia_oncophora(KP150553.1)
------------AACGATATAC-------------TACAGTGTGGCTA-A-----------------CGTTTTAACA-CTGTTTGTCTAATGGCATTTGT------CTACATCTGT------TTTGACAAATCCCGT-TATAGTTCAAGA----A----TAACATATGC-AACAT-A-A--------TGT-TCATATAGT---------AATA------TGAACATTTCTGAA-------------------------------TGATATCA----------------ATCTATTATCA-CTGTTTAAATGTACT-CAA-TGAATATGAGATTGATTTA--------------------------------AACA-GGGA-CATGTT-G----GAGATAGTAGTATT------------------------------------------------------------------------------------------------------------------------------------------------------------------------------------CG-TTATCATTTGTAT-------------------------------------------------------------------------
>Cooperia_oncophora(KP150554.1)
------------AACGATATAC-------------TACAGTGTGGCTA-A-----------------CGTTTTAACA-CTGTTTGTCTAATGGCATTTGT------CTACATCTGT------TTTGACAAATCCCGT-TATAGTTCAAGA----A----TAACATATGC-AACAT-A-A--------TGT-TCATATAGT---------AATA------TGAACATTTCTGAA-------------------------------TGATATCA----------------ATCTATTATCA-CTGTTTAAATGTACT-CAA-TGAATATGAGATTGATTTA--------------------------------AACA-GGGA-CATGTT-G----GAGATAGTAGTATT------------------------------------------------------------------------------------------------------------------------------------------------------------------------------------CG-TTATCATTTGTAT-------------------------------------------------------------------------
>Cooperia_oncophora(KP150555.1)
------------AACGATATAC-------------TACAGTGTGGCTA-A-----------------CGTTTTAACA-CTGTTTGTCTAATGGCATTTGT------CTACATCTGT------TTTGACAAATCCCGT-TATAGTTCAAGA----A----TAACATATGC-AACAT-A-A--------TGT-TCATATAGT---------AATA------TGAACATTTCTGAA-------------------------------TGATATCA----------------ATCTATTATCA-CTGTTTAAATGTACT-CAA-TGAATATGAGATTGATTTA--------------------------------AACA-GGGA-CATGTT-G----GAGATAGTAGTATT------------------------------------------------------------------------------------------------------------------------------------------------------------------------------------CG-TTATCATTTGTAT-------------------------------------------------------------------------
>Cooperia_oncophora(KP150556.1)
------------AACGATATAC-------------TACAGTGTGGCTA-A-----------------CGTTTTAACA-CTGTTTGTCTAATGGCATTTGT------CTACATCTGT------TTTGACAAATCCCGT-TATAGTTCAAGA----A----TAACATATGC-AACAT-A-A--------TGT-TCATATAGT---------AATA------TGAACATTTCTGAA-------------------------------TGATATCA----------------ATCTATTATCA-CTGTTTAAATGTACT-CAA-TGAATATGAGATTGATTTA--------------------------------AACA-GGGA-CATGTT-G----GAGATAGTAGTATT------------------------------------------------------------------------------------------------------------------------------------------------------------------------------------CG-TTATCATTTGTAT-------------------------------------------------------------------------
>Cooperia_oncophora(KP150558.1)
------------AACGATATAC-------------TACAGTGTGGCTA-A-----------------CGTTTTAACA-CTGTTTGTCTAATGGCATTTGT------CTACATCTGT------TTTGACAAATCCCGT-TATAGTTCAAGA----A----TAACATATGC-AACAT-A-A--------TGT-TCATATAGT---------AATA------TGAACATTTCTGAA-------------------------------TGATATCA----------------ATCTATTATCA-CTGTTTAAATGTACT-CAA-TGAATATGAGATTGATTTA--------------------------------AACA-GGGA-CATGTT-G----GAGATAGTAGTATT------------------------------------------------------------------------------------------------------------------------------------------------------------------------------------CG-TTATCATTTGTAT-------------------------------------------------------------------------
>Cooperia_oncophora(KP150562.1)
------------AACGATATAC-------------TACAGTGTGGCTA-A-----------------CGTTTTAACA-CTGTTTGTCTAATGGCATTTGT------CTACATCTGT------TTTGACAAATCCCGT-TATAGTTCAAGA----A----TAACATATGC-AACAT-A-A--------TGT-TCATATAGT---------AATA------TGAACATTTCTGAA-------------------------------TGATATCA----------------ATCTATTATCA-CTGTTTAAATGTACT-CAA-TGAATATGAGATTGATTTA--------------------------------AACA-GGGA-CATGTT-G----GAGATAGTAGTATT------------------------------------------------------------------------------------------------------------------------------------------------------------------------------------CG-TTATCATTTGTAT-------------------------------------------------------------------------
>Cooperia_oncophora(KP150563.1)
------------AACGATATAC-------------TACAGTGTGGCTA-A-----------------CGTTTTAACA-CTGTTTGTCTAATGGCATTTGT------CTACATCTGT------TTTGACAAATCCCGT-TATAGTTCAAGA----A----TAACATATGC-AACAT-A-A--------TGT-TCATATAGT---------AATA------TGAACATTTCTGAA-------------------------------TGATATCA----------------ATCTATTATCA-CTGTTTAAATGTACT-CAA-TGAATATGAGATTGATTTA--------------------------------AACA-GGGA-CATGTT-G----GAGATAGTAGTATT------------------------------------------------------------------------------------------------------------------------------------------------------------------------------------CG-TTATCATTTGTAT-------------------------------------------------------------------------
>Cooperia_oncophora(AJ544456.1)
------------AACGATATAC-------------TACAGTGTGGCTA-A-----------------CGTTTTAACA-CTGTTTGTCTAATGGCATTTGT------CTACATCTGT------TTTGACAAATCCCGT-TATAGTTCAAGA----A----TAACATATGC-AACAT-A-A--------TGT-TCATATAGT---------AATA------TGAACATTTCTGAA-------------------------------TGATATCA----------------ATCTATTATCA-CTGTTTAAATGTACT-CAA-TGAATATGAGATTGATTTA--------------------------------AACA-GGGA-CATGTT-G----GAGATAGTAGTATT------------------------------------------------------------------------------------------------------------------------------------------------------------------------------------CG-TTATCATTCGTAT-------------------------------------------------------------------------
>Cooperia_oncophora(AJ544433.1)
------------AACGATATAC-------------TACAGTGTGGCTA-A-----------------CGTTTTAACA-CTGTTTGTCTAATGGCATTTGT------CTACATCTGT------TTTGACAGATCCCGT-TATAGTTCAAGA----A----TAACATATGC-AACAT-A-A--------TGT-TCATATAGT---------AATA------TGAACATTTCTGAA-------------------------------TGATATCA----------------ATCTATTATCA-CTGTTTAAATGTACT-CAA-TGAATATGAGATTGATTTA--------------------------------AACA-GGGA-CATGTT-G----GAGATAGTAGTATT------------------------------------------------------------------------------------------------------------------------------------------------------------------------------------CG-TTATCATTTGTAT-------------------------------------------------------------------------
>Cooperia_oncophora(AJ544381.1)
------------AACGATATAC-------------TACAGTGTGGCTA-A-----------------CGTTTTAACA-CTGTTTGTCTAATGGCATTTGT------CTACATCTGT------TTTGACAAATCCCGT-TATAGTTCAAGA----A----TAACATATGC-AACAT-A-A--------TGT-TCATATAGT---------AATA------TGAACATTTCTGAA-------------------------------TGATATCA----------------ATCTATTATCA-CTGTTTAAATGTACT-CAA-TGAATATGAGATTGATTTA--------------------------------AACA-GGGA-CATGTT-G----GGGATAGTAGTATT------------------------------------------------------------------------------------------------------------------------------------------------------------------------------------CG-TTATCATTTGTAT-------------------------------------------------------------------------
>Cooperia_oncophora(AJ544411.1)
------------AACGATATAC-------------TACAGTGTGGCTA-A-----------------CGTTTTAACA-CTGTTTGTCTAATGGCATTTGT------CTACATCTGT------TTTGACAAATCCCGT-TATAGTTCAAGA----A----TAACATATGC-AGCAT-A-A--------TGT-TCATATAGT---------AATA------TGAACATTTCTGAA-------------------------------TGATATCA----------------ATCTATTATCA-CTGTTTAAATGTACT-CAA-TGAATATGAGATTGATTTA--------------------------------AACA-GGGA-CATGTT-G----GAGATAGTAGTATT------------------------------------------------------------------------------------------------------------------------------------------------------------------------------------CG-TTATCATTTGTAT-------------------------------------------------------------------------
>Cooperia_oncophora(AJ544425.1)
------------AACGATATAC-------------TACAGTGTGGCTA-A-----------------CGTTTTAACA-CTGTTTGTCTAATGGCATTTGT------CTACATCTGT------TTTGACAAATCCCGT-TATAGTTCAAGA----A----TAACATATAC-AACAT-A-A--------TGT-TCATATAGT---------AATA------TGAACATTTCTGAA-------------------------------TGATATCA----------------ATCTATTATCA-CTGTTTAAATGTACT-CAA-TGAATATGAGATTGATTTA--------------------------------AACA-GGGA-CATGTT-G----GAGATAGTAGTATT------------------------------------------------------------------------------------------------------------------------------------------------------------------------------------CG-TTATCATTTGTAT-------------------------------------------------------------------------
>Cooperia_oncophora(AJ544426.1)
------------AACGATATAC-------------TACAGTGTGGCTA-A-----------------CGTTTTAACA-CTGTTTGTCTAATGGCATTTGT------CTACATCTGT------TTTGACAAATCCCGT-TATAGTTCAAGA----A----TAACATATAC-AACAT-A-A--------TGT-TCATATAGT---------AATA------TGAACATTTCTGAA-------------------------------TGATATCA----------------ATCTATTATCA-CTGTTTAAATGTACT-CAA-TGAATATGAGATTGATTTA--------------------------------AACA-GGGA-CATGTT-G----GAGATAGTAGTATT------------------------------------------------------------------------------------------------------------------------------------------------------------------------------------CG-TTATCATTTGTAT-------------------------------------------------------------------------
>Cooperia_oncophora(AJ544424.1)
------------AACGATATAC-------------TACAGTGTGGCTA-A-----------------CGTTTTAACA-CTGTTTGTCTAATGGCATTTGT------CTACATCTGT------TTTGACAAATCCCGT-TATAGTTCAAGA----A----TAACATATGC-AACAT-A-A--------TGT-TCATATAGT---------AATA------TGAACATTTCTGAA-------------------------------TGATATCA----------------ATTTATTATCA-CTGTTTAAATGTACT-CAA-TGAATATGAGATTGATTTA--------------------------------AACA-GGGA-CATGTT-G----GAGATAGTAGTATT------------------------------------------------------------------------------------------------------------------------------------------------------------------------------------CG-TTATCATTTGTAT-------------------------------------------------------------------------
>Cooperia_oncophora(AJ544432.1)
------------AACGATATAC-------------TACAGTGTGGCTA-A-----------------CGGTTTAACA-CTGTTTGTCTAATGGCATTTGT------CTACATCTGT------TTTGACAAATCCCGT-TATAGTTCAAGA----A----TAACATATGC-AACAT-A-A--------TGT-TCATATAGT---------AATA------TGAACATTTCTGAA-------------------------------TGATATCA----------------ATCTATTATCA-CTGTTTAAATGTACT-CAA-TGAATATGAGATTGATTTA--------------------------------AACA-GGGA-CATGTT-G----GAGATAGTAGTATT------------------------------------------------------------------------------------------------------------------------------------------------------------------------------------CG-TTATCATTTGTAT-------------------------------------------------------------------------
>Cooperia_oncophora(KC998741.1)
------------AACGATATAC-------------TACAGTGTGGCTA-A-----------------CTTTTTAACA-CTGTTTGTCTAATGGCATTTGT------CTACATCTGT------TTTGACAAATCCCGT-TATAGTTCAAGA----A----TAACATATGC-AACAT-A-A--------TGT-TCATATAGT---------AATA------TGAACATTTCTGAA-------------------------------TGATATCA----------------ATCTATTATCA-CTGTTTAAATGTACT-CAA-TGAATATGAGATTGATTTA--------------------------------AACA-GGGA-CATGTT-G----GAGATAGTAGTATT------------------------------------------------------------------------------------------------------------------------------------------------------------------------------------CG-TTATCATTTGTAT-------------------------------------------------------------------------
>Cooperia_oncophora(AJ544434.1)
------------AACGATATAC-------------TACAGTGTGGCTA-A-----------------CGTTTTAACA-CTGTTTGTCTAATGGCATTTGT------CTACATCTGT------TTTGACAAATCCCGT-TATAGTTCAAGA----A----TAACATATGC-AACAT-A-A--------TGT-TCATATAGT---------AATA------TGAACATTTCTGAA-------------------------------TGATATCA----------------ATCTATTATCA-CTGTTTAAATGTACT-CAA-TGAATATGAGATTGATTTA--------------------------------AACA-GGAA-CATGTT-G----GAGATAGTAGTATT------------------------------------------------------------------------------------------------------------------------------------------------------------------------------------CG-TTATCATTTGTAT-------------------------------------------------------------------------
>Cooperia_oncophora(AJ544461.1)
------------AACGATATAC-------------TACAGTGTGGCTA-A-----------------CGTTTTAACA-CTGTTTGTCTAATGGCATTTGT------CTACATCTGT------TTTGACAAATCCCGT-TATAGTTCAAGA----A----TAACATATGC-AACAT-A-A--------TGT-TCATATAGT---------AATA------TGAACATTTCTGAA-------------------------------TGATATCA----------------ATCTATTATCA-CTGTTTAAATGTACT-CAA-TGAATATGAGATTGATTTA--------------------------------AACA-GGGG-CATGTT-G----GAGATAGTAGTATT------------------------------------------------------------------------------------------------------------------------------------------------------------------------------------CG-TTATCATTTGTAT-------------------------------------------------------------------------
>Cooperia_oncophora(AJ544407.1)
------------AACGATATAC-------------TACAGTGTGGCTA-A-----------------CGTTTTAACA-CTGTTTGTCTAATGGCATTTGT------CTATATCTGT------TTTGACAAATCCCGT-TATAGTTCAAGA----A----TAACATATGC-AACAT-A-A--------TGT-TCATATAGT---------AATA------TGAACATTTCTGAA-------------------------------TGATATCA----------------ATCTATTATCA-CTGTTTAAATGTACT-CAA-TGAATATGAGATTGATTTA--------------------------------AACA-GGGA-CATGTT-G----GAGATA-------------------------------------------------------------------------------------------------------------------------------------------------------------------------------------------------------------------------------------------------------------------------------------
>Cooperia_oncophora(AJ544449.1)
------------AACGATATAC-------------TACAGTGTGGCTA-A-----------------CGTTTTAACA-CTGTTTGTCTAATGGCATTTGT------CTACATCTGT------TTTGACAAATCCCGT-TATAGTTCAAGA----A----TAACATATGC-AACAT-A-A--------TGT-TCATATAGT---------AATA------TGAACATTTCTGAA-------------------------------TGATATCA----------------ATCTATTATCA-CTGTTTAAATGTACT-CAA-TGAATATGAGATTGATTTA--------------------------------AACA-GGGA-CATGTT-G----GAGATAGTAGTTTT------------------------------------------------------------------------------------------------------------------------------------------------------------------------------------CG-TTATCATTTGTAT-------------------------------------------------------------------------
>Cooperia_oncophora(AJ544383.1)
------------AACGATATAC-------------TACAGTGTGGCTA-A-----------------CGTTTTAACA-CTGTTTGTCTAATGGCATTTGT------CTACATCTGT------TTTGACAAATCCCGT-TATAGTTCAAGA----A----TAACATATGC-AACAT-A-A--------TGT-TCATATAGC---------AATA------TGAACATTTCTGAA-------------------------------TGATATCA----------------ATCTATTATCA-CTGTTTAAATGTACT-CAA-TGAATATGAGATTGATTTA--------------------------------AACA-GGGA-CATGTT-G----GAGATAGTAGTATT------------------------------------------------------------------------------------------------------------------------------------------------------------------------------------CG-TTATCATTCGTAT-------------------------------------------------------------------------
>Cooperia_oncophora(AJ544448.1)
------------AACGATATAC-------------TACAGTGTGGCTA-A-----------------CGTTTTAACA-CTGTTTGTCTAATGGCATTTGT------CTACATCTGT------TTTGACAAATCCCGT-TATAGTCGAAGA----A----TAACATATGC-AACAT-A-A--------TGT-TCGTATAGT---------AATA------TGAACACTTCTGAA-------------------------------TGATATCA----------------ATCTATTATCA-CTGTTTAAATGTACT-CAA-TGAATATGAGATTGATTTA--------------------------------AACA-GGGA-CATGTT-G----GAGATAGTAGTATT------------------------------------------------------------------------------------------------------------------------------------------------------------------------------------CG-TTATCATTTGTAT-------------------------------------------------------------------------
>Cooperia_oncophora(AJ544391.1)
------------AACGATATAC-------------TACAGTGTGGCTA-A-----------------CGTTTTAACA-CTGTTTGTCTAATGGCATTTGT------CTACTTCTGT------TTTGACAAATCCCGT-TATAGTTCAAGA----A----TAACATATGC-AACAT-A-A--------TGT-TCATATAAT---------AATA------TGAACATTTCTGAA-------------------------------TGATATCA----------------ATCTATTATCA-CTGTTTAAATGTACT-CAA-TGAATATGAGATTGATTTA--------------------------------AACA-GGGA-CATGTT-G----GAGATAGTAGTATT------------------------------------------------------------------------------------------------------------------------------------------------------------------------------------CG-TTATCATTTGTAT-------------------------------------------------------------------------
>Cooperia_oncophora(AJ544438.1)
------------AACGATATAC-------------TACAGTGTGGCTA-A-----------------CGTTTTAACA-CTGTTTGTCTAATGGCATTTGT------CTACATCTGT------TTTGACAAATCCCGT-TGTAGTTCAAGA----A----TAACATATGC-AACAT-A-A--------TGT-TCATATAGT---------AATA------TGAACACTTCTGAA-------------------------------TGATATCA----------------ATCTATTATCA-CTGTTTAAATGTACT-CAA-TGAATATGAGATTGATTTA--------------------------------AACA-GGGA-CATGTT-G----GAGATAGTAGTATT------------------------------------------------------------------------------------------------------------------------------------------------------------------------------------CG-TTATCATTTGTAT-------------------------------------------------------------------------
>Cooperia_oncophora(AJ544437.1)
------------AACGATATAC-------------TACAGTGTGGCTA-A-----------------CGTTTTAACA-CTGTTTGTCTAATGGCATTTGT------CTACATCTGT------TTTGACAAATCCCGT-TATAGTTTAAGA----A----TAACATATGC-AACAT-A-A--------TGT-TCATATAGT---------AATA------TGAACATTTCTGAA-------------------------------TGATATCA----------------ATCTATTATCA-CTGTTTAAATGTACT-CAA-TGAATATGAGATTGATTTA--------------------------------AACA-GGGA-CATGTT-G----GAGACAGTAGTATT------------------------------------------------------------------------------------------------------------------------------------------------------------------------------------CG-TTATCATTTGTAT-------------------------------------------------------------------------
>Cooperia_oncophora(AJ544421.1)
------------AACGATATAC-------------TACAGTGTGGCTA-A-----------------CGTTTTAACA-CTGTTTGTCTAATGGCATTTGT------TTACATCTGT------TTTGACAAATCCCGT-TATAGTTCAAGA----A----TAACATATGC-AACAT-A-A--------TGT-TCATATAGT---------AATA------TGAACATTTCTGAA-------------------------------TGATATCA----------------GTCTATTATCA-CTGTTTAAATGTACT-CAA-TGAATATGAGATTGATTTA--------------------------------AACA-GGGA-CATGTT-G----GAGATAGTAGTATT------------------------------------------------------------------------------------------------------------------------------------------------------------------------------------CG-TTATCATTTGTAT-------------------------------------------------------------------------
>Cooperia_oncophora(AJ544422.1)
------------AACGATATAC-------------TACAGTGTGGCTA-A-----------------CGTTTTAACA-CTGTTTGTCTAATGGCATTTGT------TTACATCTGT------TTTGACAAATCCCGT-TATAGTTCAAGA----A----TAACATATGC-AACAT-A-A--------TGT-TCATATAGT---------AATA------TGAACATTTCTGAA-------------------------------TGATATCA----------------GTCTATTATCA-CTGTTTAAATGTACT-CAA-TGAATATGAGATTGATTTA--------------------------------AACA-GGGA-CATGTT-G----GAGATAGTAGTATT------------------------------------------------------------------------------------------------------------------------------------------------------------------------------------CG-TTATCATTTGTAT-------------------------------------------------------------------------
>Cooperia_oncophora(AJ544439.1)
------------AACGATATAC-------------TACAGTGTGACTA-A-----------------CGTTTTAACA-CTGTTTGTCTAATGGCATTTGT------CTACATCTGT------TTTGACAAATCCCGT-TATAGTTCAAGA----A----TAACATATGC-AACAT-A-A--------TGT-TCATATAGT---------AATA------TGAACATTTCTGAA-------------------------------TGATATCA----------------ATCTATTATCA-CTGCTTAAATGTACT-CAA-TGAATATGAGATTGATTTA--------------------------------AACA-GGGA-CATGTT-G----GAGATAGTAGTATT------------------------------------------------------------------------------------------------------------------------------------------------------------------------------------CG-TTATCATTTGTAT-------------------------------------------------------------------------
>Cooperia_oncophora(AJ544440.1)
------------AACGATATAC-------------TACAGTGTGACTA-A-----------------CGTTTTAACA-CTGTTTGTCTAATGGCATTTGT------CTACATCTGT------TTTGACAAATCCCGT-TATAGTTCAAGA----A----TAACATATGC-AACAT-A-A--------TGT-TCATATAGT---------AATA------TGAACATTTCTGAA-------------------------------TGATATCA----------------ATCTATTATCA-CTGCTTAAATGTACT-CAA-TGAATATGAGATTGATTTA--------------------------------AACA-GGGA-CATGTT-G----GAGATAGTAGTATT------------------------------------------------------------------------------------------------------------------------------------------------------------------------------------CG-TTATCATTTGTAT-------------------------------------------------------------------------
>Cooperia_oncophora(AJ544428.1)
------------AACGATATAC-------------TACAATGTGGCTA-A-----------------CGTTTTAACACCCGTTTGTCTAATGGCATTTGT------CTACATCTGT------TTTGACAAATCCCGT-TATAGTTCAAGA----A----TAACATATGC-AACAT-A-A--------TGT-TCATATAGT---------AATA------TGAACATTTCTGAA-------------------------------TGATATCA----------------ATCTATTATCA-CTGTTTAAATGTACT-CAA-TGAATATGAGATTGATTTA--------------------------------AACA-GGGA-CATGTT-G----GAGATAGTAGTATT------------------------------------------------------------------------------------------------------------------------------------------------------------------------------------CG-TTATCATTTGTAT-------------------------------------------------------------------------
>Cooperia_oncophora(X83561.2)
------------AACGATATAC-------------TACAGTGTGGCTA-A-----------------CGTTTTAACA-CTGTTTGTCTAATGGCATTTGT------CTACATCTGT------TTTGACAAATCCCGT-TATAGTTSAAGA----A----TAACATATGC-AACAT-A-A--------TGT-TCRTATAGT---------AATA------TGAACATTTCTGAA-------------------------------TGATATCA----------------ATCTATTATCA-CTGTTTAAATGTACY-CAA-TGAATATGAGATTGATTTA--------------------------------AACA-GGGA-CATGTT-G----GAGATAGTAGTATT------------------------------------------------------------------------------------------------------------------------------------------------------------------------------------CG-TTATCATTTGTAT-------------------------------------------------------------------------
>Cooperia_oncophora(AJ544378.1)
------------AACGATATAC-------------TACAGTGTGGCTA-A-----------------CGTTTTAACA-CTGTTTGTCTAATGGCATTTGT------CTACATCTGT------TTTGACAAATCCCGT-TATAGTTCAAGA----A----TAACATATGC-AACAT-A-A--------TGT-TCGTATAGT---------AATA------TGAACATTTCTGAA-------------------------------TGATATCA----------------ATCTATTATCA-CTGTTTGAATGTACT-CAA-TGAATATGAGATTGATTTA--------------------------------AACA-GGGA-CATGTT-G----GAGATAGTAGTATT------------------------------------------------------------------------------------------------------------------------------------------------------------------------------------CG-TTGTCATTTGTAT-------------------------------------------------------------------------
>Cooperia_oncophora(AJ544386.1)
------------AACGATATAC-------------TACAGTGTGGCTA-A-----------------CGTTTTAACA-CTGTTTGTCTAATGGCGTTTGT------CTACATCTGT------TTTGACAAGTCCCGT-TATAGTTCAAGA----A----TAACATATGC-AACAT-A-A--------TGT-TCGTATAGT---------AATA------TGAACATTTCTGAA-------------------------------TGATATCA----------------ATCTATTATCA-CTGTTTAAATGTACT-CAA-TGAATATGAGATTGATTTA--------------------------------AACA-GGGA-CATGTT-G----GAGATAGTAGTATT------------------------------------------------------------------------------------------------------------------------------------------------------------------------------------CG-TTATCATTTGTAT-------------------------------------------------------------------------
>Cooperia_oncophora(AJ544402.1)
------------AACGATATAC-------------TACAGTGTGGCTA-A-----------------CGTTTTAACA-CTGTTTGTCTAATGGCATTTGT------CTACATCTGT------TTTGACAAATCCCGT-TATAGTTCAAGA----A----TTACATATGC-AACAT-A-A--------TGT-TCGTATAGT---------AATA------TGAACATTTCTGAG-------------------------------TGATATCA----------------ATCTATTATCA-CTGTTTAAGTGTACT-CAA-TGAATATGAGATTGATTTA--------------------------------AACA-GGGA-CATGTT-G----GAGATAGTAGTATT------------------------------------------------------------------------------------------------------------------------------------------------------------------------------------CG-TTATCATTTGTAT-------------------------------------------------------------------------
>Cooperia_oncophora(AJ544403.1)
------------AACGATATAC-------------TACAGTGTGGCTA-A-----------------CGTTTTAACA-CTGTTTGTCTAATGGCATTTGT------CTACATCTGT------TTTGACAAATCCCGT-TATAGTTCAAGA----A----TTACATATGC-AACAT-A-A--------TGT-TCGTATAGT---------AATA------TGAACATTTCTGAG-------------------------------TGATATCA----------------ATCTATTATCA-CTGTTTAAGTGTACT-CAA-TGAATATGAGATTGATTTA--------------------------------AACA-GGGA-CATGTT-G----GAGATAGTAGTATT------------------------------------------------------------------------------------------------------------------------------------------------------------------------------------CG-TTATCATTTGTAT-------------------------------------------------------------------------
>Cooperia_oncophora(AJ544465.1)
------------AACGATATAC-------------TACAGTGTGGCTA-A-----------------CGTTTTAACA-CTGTTTGTCTAATGGCATTTGT------CTACATCTGT------TTTGGCAAATCCCGT-TATAGTTCAAGA----A----TAACATATGC-AACAT-A-A--------TGT-TCGTATAGT---------AATA------TGAACATTTCTGAA-------------------------------TAATATCA----------------ATCTATTATCA-CTGTTTAAATGTACT-CAA-TGAATATGAGATTGATTTA--------------------------------AACA-GGGA-CATGTT-G----GAGATAGTAATATT------------------------------------------------------------------------------------------------------------------------------------------------------------------------------------CG-TTATCATTTGTAT-------------------------------------------------------------------------
>Cooperia_punctata(KY741869)
------------AACGATATAC-------------TACAGTGTGGCTA-A-----------------CGTTTTAACA-CTGTTTGTCTAATGGCATTTGT------CTACACCTGT------TTTGACAAATCCCGT-TATAGTTCAAGA----A----TAACATATGC-AACAT-A-A--------CGT-TCATATAGT---------AATG------TGAACATTTCTGAA-------------------------------TGATATGA----------------ATCTGTTATCA-CTGTTTAAATGTACT-CAG-TGAATATGAGATTGATTTA--------------------------------AACA-GGGA-CATGTT-G----GAGATAGTAGTATT------------------------------------------------------------------------------------------------------------------------------------------------------------------------------------CG-TTATCATTTGTAT-------------------------------------------------------------------------
>Cooperia_punctata(KY741870)
------------AACGATATAC-------------TACAGTGTGGCTA-A-----------------CGTTTTAACA-CTGTTTGTCTAATGGCATTTGT------CTACACCTGT------TTTGACAAATCCCGT-TATAGTTCAAGA----A----TAACATATGC-AACAT-A-A--------CGT-TCATATAGT---------AATG------TGAACATTTCTGAA-------------------------------TGATATGA----------------ATCTGTTATCA-CTGTTTAAATGTACT-CAG-TGAATATGAGATTGATTTA--------------------------------AACA-GGGA-CATGTT-G----GAGATAGTAGTATT------------------------------------------------------------------------------------------------------------------------------------------------------------------------------------CG-TTATCATTTGTAT-------------------------------------------------------------------------
>Cooperia_punctata(KY741871)
------------AACGATATAC-------------TACAGTGTGGCTA-A-----------------CGTTTTAACA-CTGTTTGTCTAATGGCATTTGT------CTACAACTGT------TTTGACAAATCCCGT-TATAGTTCAAGA----A----TAACATATGC-AACAT-A-A--------TGT-TCATATAGT---------AATG------TGAACATTTCTGAA-------------------------------TGATATGA----------------ATCTATTATCA-CTGTTTAAATGTACT-CAA-TGAATATGAGATTGATTTA--------------------------------AACA-GGGA-CATGTT-G----GAGATAGTAGTATT------------------------------------------------------------------------------------------------------------------------------------------------------------------------------------CG-TTATCATTTGTAT-------------------------------------------------------------------------
>Cooperia_punctata(KP150445.1)
------------AACGATATAC-------------TACAGTGTGGCTA-A-----------------CGTTTTAACA-CTGTTTGTCTAATGGCATTTGT------CTACACCTGT------TTTGACAAATCCCGT-TATAGTTCAAGA----A----TAACATATGC-AACAT-A-A--------TGT-TCATATAGT---------AATG------TGAACATTTCTGAA-------------------------------TGATATGA----------------ATCTATTATCA-CTGTTTAAATGTACT-CAA-TGAATATGAGATTGATTTA--------------------------------AACA-GGGA-CATGTT-G----GAGATAGTAGTATT------------------------------------------------------------------------------------------------------------------------------------------------------------------------------------CG-TTATCATTTGTAT-------------------------------------------------------------------------
>Cooperia_punctata(KP150446.1)
------------AACGATATAC-------------TACAGTGTGGCTA-A-----------------CGTTTTAACA-CTGTTTGTCTAATGGCATTTGT------CTACACCTGT------TTTGACAAATCCCGT-TATAGTTCAAGA----A----TAACATATGC-AACAT-A-A--------TGT-TCATATAGT---------AATG------TGAACATTTCTGAA-------------------------------TGATATGA----------------ATCTATTATCA-CTGTTTAAATGTACT-CAA-TGAATATGAGATTGATTTA--------------------------------AACA-GGGA-CATGTT-G----GAGATAGTAGTATT------------------------------------------------------------------------------------------------------------------------------------------------------------------------------------CG-TTATCATTTGTAT-------------------------------------------------------------------------
>Cooperia_punctata(KP150447.1)
------------AACGATATAC-------------TACAGTGTGGCTA-A-----------------CGTTTTAACA-CTGTTTGTCTAATGGCATTTGT------CTACACCTGT------TTTGACAAATCCCGT-TATAGTTCAAGA----A----TAACATATGC-AACAT-A-A--------TGT-TCATATAGT---------AATG------TGAACATTTCTGAA-------------------------------TGATATGA----------------ATCTATTATCA-CTGTTTAAATGTACT-CAA-TGAATATGAGATTGATTTA--------------------------------AACA-GGGA-CATGTT-G----GAGATAGTAGTATT------------------------------------------------------------------------------------------------------------------------------------------------------------------------------------CG-TTATCATTTGTAT-------------------------------------------------------------------------
>Cooperia_punctata(KP150448.1)
------------AACGATATAC-------------TACAGTGTGGCTA-A-----------------CGTTTTAACA-CTGTTTGTCTAATGGCATTTGT------CTACACCTGT------TTTGACAAATCCCGT-TATAGTTCAAGA----A----TAACATATGC-AACAT-A-A--------TGT-TCATATAGT---------AATG------TGAACATTTCTGAA-------------------------------TGATATGA----------------ATCTATTATCA-CTGTTTAAATGTACT-CAA-TGAATATGAGATTGATTTA--------------------------------AACA-GGGA-CATGTT-G----GAGATAGTAGTATT------------------------------------------------------------------------------------------------------------------------------------------------------------------------------------CG-TTATCATTTGTAT-------------------------------------------------------------------------
>Cooperia_punctata(KP150449.1)
------------AACGATATAC-------------TACAGTGTGGCTA-A-----------------CGTTTTAACA-CTGTTTGTCTAATGGCATTTGT------CTACACCTGT------TTTGACAAATCCCGT-TATAGTTCAAGA----A----TAACATATGC-AACAT-A-A--------TGT-TCATATAGT---------AATG------TGAACATTTCTGAA-------------------------------TGATATGA----------------ATCTATTATCA-CTGTTTAAATGTACT-CAA-TGAATATGAGATTGATTTA--------------------------------AACA-GGGA-CATGTT-G----GAGATAGTAGTATT------------------------------------------------------------------------------------------------------------------------------------------------------------------------------------CG-TTATCATTTGTAT-------------------------------------------------------------------------
>Cooperia_punctata(KP150450.1)
------------AACGATATAC-------------TACAGTGTGGCTA-A-----------------CGTTTTAACA-CTGTTTGTCTAATGGCATTTGT------CTACACCTGT------TTTGACAAATCCCGT-TATAGTTCAAGA----A----TAACATATGC-AACAT-A-A--------TGT-TCATATAGT---------AATG------TGAACATTTCTGAA-------------------------------TGATATGA----------------ATCTATTATCA-CTGTTTAAATGTACT-CAA-TGAATATGAGATTGATTTA--------------------------------AACA-GGGA-CATGTT-G----GAGATAGTAGTATT------------------------------------------------------------------------------------------------------------------------------------------------------------------------------------CG-TTATCATTTGTAT-------------------------------------------------------------------------
>Cooperia_punctata(KP150451.1)
------------AACGATATAC-------------TACAGTGTGGCTA-A-----------------CGTTTTAACA-CTGTTTGTCTAATGGCATTTGT------CTACACCTGT------TTTGACAAATCCCGT-TATAGTTCAAGA----A----TAACATATGC-AACAT-A-A--------TGT-TCATATAGT---------AATG------TGAACATTTCTGAA-------------------------------TGATATGA----------------ATCTATTATCA-CTGTTTAAATGTACT-CAA-TGAATATGAGATTGATTTA--------------------------------AACA-GGGA-CATGTT-G----GAGATAGTAGTATT------------------------------------------------------------------------------------------------------------------------------------------------------------------------------------CG-TTATCATTTGTAT-------------------------------------------------------------------------
>Cooperia_punctata(KP150452.1)
------------AACGATATAC-------------TACAGTGTGGCTA-A-----------------CGTTTTAACA-CTGTTTGTCTAATGGCATTTGT------CTACACCTGT------TTTGACAAATCCCGT-TATAGTTCAAGA----A----TAACATATGC-AACAT-A-A--------TGT-TCATATAGT---------AATG------TGAACATTTCTGAA-------------------------------TGATATGA----------------ATCTATTATCA-CTGTTTAAATGTACT-CAA-TGAATATGAGATTGATTTA--------------------------------AACA-GGGA-CATGTT-G----GAGATAGTAGTATT------------------------------------------------------------------------------------------------------------------------------------------------------------------------------------CG-TTATCATTTGTAT-------------------------------------------------------------------------
>Cooperia_punctata(KP150453.1)
------------AACGATATAC-------------TACAGTGTGGCTA-A-----------------CGTTTTAACA-CTGTTTGTCTAATGGCATTTGT------CTACACCTGT------TTTGACAAATCCCGT-TATAGTTCAAGA----A----TAACATATGC-AACAT-A-A--------TGT-TCATATAGT---------AATG------TGAACATTTCTGAA-------------------------------TGATATGA----------------ATCTATTATCA-CTGTTTAAATGTACT-CAA-TGAATATGAGATTGATTTA--------------------------------AACA-GGGA-CATGTT-G----GAGATAGTAGTATT------------------------------------------------------------------------------------------------------------------------------------------------------------------------------------CG-TTATCATTTGTAT-------------------------------------------------------------------------
>Cooperia_punctata(KP150454.1)
------------AACGATATAC-------------TACAGTGTGGCTA-A-----------------CGTTTTAACA-CTGTTTGTCTAATGGCATTTGT------CTACACCTGT------TTTGACAAATCCCGT-TATAGTTCAAGA----A----TAACATATGC-AACAT-A-A--------TGT-TCATATAGT---------AATG------TGAACATTTCTGAA-------------------------------TGATATGA----------------ATCTATTATCA-CTGTTTAAATGTACT-CAA-TGAATATGAGATTGATTTA--------------------------------AACA-GGGA-CATGTT-G----GAGATAGTAGTATT------------------------------------------------------------------------------------------------------------------------------------------------------------------------------------CG-TTATCATTTGTAT-------------------------------------------------------------------------
>Cooperia_punctata(KP150455.1)
------------AACGATATAC-------------TACAGTGTGGCTA-A-----------------CGTTTTAACA-CTGTTTGTCTAATGGCATTTGT------CTACACCTGT------TTTGACAAATCCCGT-TATAGTTCAAGA----A----TAACATATGC-AACAT-A-A--------TGT-TCATATAGT---------AATG------TGAACATTTCTGAA-------------------------------TGATATGA----------------ATCTATTATCA-CTGTTTAAATGTACT-CAA-TGAATATGAGATTGATTTA--------------------------------AACA-GGGA-CATGTT-G----GAGATAGTAGTATT------------------------------------------------------------------------------------------------------------------------------------------------------------------------------------CG-TTATCATTTGTAT-------------------------------------------------------------------------
>Cooperia_punctata(KP150456.1)
------------AACGATATAC-------------TACAGTGTGGCTA-A-----------------CGTTTTAACA-CTGTTTGTCTAATGGCATTTGT------CTACACCTGT------TTTGACAAATCCCGT-TATAGTTCAAGA----A----TAACATATGC-AACAT-A-A--------TGT-TCATATAGT---------AATG------TGAACATTTCTGAA-------------------------------TGATATGA----------------ATCTATTATCA-CTGTTTAAATGTACT-CAA-TGAATATGAGATTGATTTA--------------------------------AACA-GGGA-CATGTT-G----GAGATAGTAGTATT------------------------------------------------------------------------------------------------------------------------------------------------------------------------------------CG-TTATCATTTGTAT-------------------------------------------------------------------------
>Cooperia_punctata(KP150457.1)
------------AACGATATAC-------------TACAGTGTGGCTA-A-----------------CGTTTTAACA-CTGTTTGTCTAATGGCATTTGT------CTACACCTGT------TTTGACAAATCCCGT-TATAGTTCAAGA----A----TAACATATGC-AACAT-A-A--------TGT-TCATATAGT---------AATG------TGAACATTTCTGAA-------------------------------TGATATGA----------------ATCTATTATCA-CTGTTTAAATGTACT-CAA-TGAATATGAGATTGATTTA--------------------------------AACA-GGGA-CATGTT-G----GAGATAGTAGTATT------------------------------------------------------------------------------------------------------------------------------------------------------------------------------------CG-TTATCATTTGTAT-------------------------------------------------------------------------
>Cooperia_punctata(KP150458.1)
------------AACGATATAC-------------TACAGTGTGGCTA-A-----------------CGTTTTAACA-CTGTTTGTCTAATGGCATTTGT------CTACACCTGT------TTTGACAAATCCCGT-TATAGTTCAAGA----A----TAACATATGC-AACAT-A-A--------TGT-TCATATAGT---------AATG------TGAACATTTCTGAA-------------------------------TGATATGA----------------ATCTATTATCA-CTGTTTAAATGTACT-CAA-TGAATATGAGATTGATTTA--------------------------------AACA-GGGA-CATGTT-G----GAGATAGTAGTATT------------------------------------------------------------------------------------------------------------------------------------------------------------------------------------CG-TTATCATTTGTAT-------------------------------------------------------------------------
>Cooperia_punctata(KP150459.1)
------------AACGATATAC-------------TACAGTGTGGCTA-A-----------------CGTTTTAACA-CTGTTTGTCTAATGGCATTTGT------CTACACCTGT------TTTGACAAATCCCGT-TATAGTTCAAGA----A----TAACATATGC-AACAT-A-A--------TGT-TCATATAGT---------AATG------TGAACATTTCTGAA-------------------------------TGATATGA----------------ATCTATTATCA-CTGTTTAAATGTACT-CAA-TGAATATGAGATTGATTTA--------------------------------AACA-GGGA-CATGTT-G----GAGATAGTAGTATT------------------------------------------------------------------------------------------------------------------------------------------------------------------------------------CG-TTATCATTTGTAT-------------------------------------------------------------------------
>Cooperia_spatulata(KY741872)
------------AACGATATAC-------------TACAGTGTGGCTA-A-----------------CGTTTTAACA-CTGTTTGTCTAATGGCATTTGT------CTACACCCGT------TTTGACAAATCCCGT-TATAGTTCAAGA----A----TAACATATGC-AACAT-A-A--------TGT-TCATATAGT---------AATG------TGAACATTTCTGAA-------------------------------TGATATGA----------------ATCTATTATCA-CTGTTTAAATGTACT-CAA-TGAATATGAGATTGATTTA--------------------------------AACA-GGGA-CATGTT-G----GAGATAGTAGTATT------------------------------------------------------------------------------------------------------------------------------------------------------------------------------------CG-TTATCATTTGTAT-------------------------------------------------------------------------
>Cooperia_spatulata(KY741873)
------------AACGATATAC-------------TACAGTGTGGCTA-A-----------------CGTTTTAACA-CTGTTTGTCTAATGGCATTTGT------CTACAACCGT------TTTGACAAATCCCGT-TATAGTTCAAGA----A----TAACATATGC-AACAT-A-A--------TGT-TCATATAGT---------AATG------TGAACATTTCTGAA-------------------------------TGATATGA----------------ATCTATTATCA-CTGTTTAAATGTACT-CAA-TGAATATGAGATTGATTTA--------------------------------AACA-GGGA-CATGTT-G----GAGATAGTAGTATT------------------------------------------------------------------------------------------------------------------------------------------------------------------------------------CG-TTATCATTTGTAT-------------------------------------------------------------------------
>Cooperia_spatulata(KY741874)
------------AACGATATAC-------------TACAGTGTGGCTA-A-----------------CGTTTTAACA-CTGTTTGTCTAATGGCATTTGT------CTACAACCGT------TTTGACAAATCCCGT-TATAGTTCAAGA----A----TAACATATGC-AACAT-A-A--------TGT-TCATATAGT---------AATG------TGAACATTTCTGAA-------------------------------TGATATGA----------------ATCTATTATCA-CTGTTTAAATGTACT-CAA-TGAATATGAGATTGATTTA--------------------------------AACA-GGGA-CATGTT-G----GAGATAGTAGTATT------------------------------------------------------------------------------------------------------------------------------------------------------------------------------------CG-TTATCATTTGTAT-------------------------------------------------------------------------
>Cooperia_spatulata(KY741875)
------------AACGATATAC-------------TACAGTGTGGCTA-A-----------------CGTTTTAACA-CTGTTTGTCTAATGGCATTTGT------CTACAACCGT------TTTGACAAATCCCGT-TATAGTTCAAGA----A----TAACATATGC-AACAT-A-A--------TGT-TCATATAGT---------AATG------TGAACATTTCTGAA-------------------------------TGATATGA----------------ATCTATTATCA-CTGTTTAAATGTACT-CAA-TGAATATGAGATTGATTTA--------------------------------AACA-GGGA-CATGTT-G----GAGATAGTAGTATT------------------------------------------------------------------------------------------------------------------------------------------------------------------------------------CG-TTATCATTTGTAT-------------------------------------------------------------------------
>Cooperia_pectinata(KY741866)
------------AACGATATAC-------------TACAGTGTGGCTA-A-----------------CGTTTTAACA-CTGTTTGTCTAATGGCATTTGT------CTATA------------TTGACAAATCCCGT-TACAGTTCAAGA----A----TAAC--GTGC-AACAT-A-A--------TGT-TCGTATAGT---------AATA------TGAACATTACTGAA-------------------------------TGATATGA----------------ATCTATTATCA-CTGTTTGAATGTACT-CAA-TGAATATGAGATTGATTTA--------------------------------AACA-GGGA-CATGTT-G----GAGATAGTAGTATT------------------------------------------------------------------------------------------------------------------------------------------------------------------------------------CA-ATATCATTTGTAT-------------------------------------------------------------------------
>Cooperia_pectinata(KY741867)
------------AACGATATAC-------------TACAGTGTGGCTA-A-----------------CGTTTTAACA-CTGTTTGTCTAATGGCATTTGT------CTATA------------TTGACAAATCCCGT-TACAGTTCAAGA----A----TAAC--GTGC-AACAT-A-A--------TGT-TCGTATAGT---------AATA------TGAACATTACTGAA-------------------------------TGATATGA----------------ATCTATTATCA-CTGTTTGAATGTACT-CAA-TGAATATGAGATTGATTTA--------------------------------AACA-GGGA-CATGTT-G----GAGATAGTAGTATT------------------------------------------------------------------------------------------------------------------------------------------------------------------------------------CA-ATATCATTTGTAT-------------------------------------------------------------------------
>Cooperia_pectinata(KY741868)
------------AACGATATAC-------------TACAGTGTGGCTA-A-----------------CGTTTTAACA-CTGTTTGTCTAATGGCATTTGT------CTATA------------TTGACAAATCCCGT-TACAGTTCAAGA----A----TAAC--GTGC-AACAT-A-A--------TGT-TCGTATAGT---------AATA------TGAACATTACTGAA-------------------------------TGATATGA----------------ATCTATTATCA-CTGTTTGAATGTACT-CAA-TGAATATGAGATTGATTTA--------------------------------AACA-GGGA-CATGTT-G----GAGATAGTAGTATT------------------------------------------------------------------------------------------------------------------------------------------------------------------------------------CA-ATATCATTTGTAT-------------------------------------------------------------------------
>Orloffia_bisonis(JF461063.1)
------------------------------------------------------------------------------------TGTCGATGGTATTTAT------CACTTCATT--------GTGGTAATTCCCAT-TTCAGTTCAAGA----A----TAACACATGC-AACAT-A-A--------CGT-TAACGA--------------TG------TTAACGTTCCTGAA-------------------------------TGATATGA----------------ATGTATTGCCA-CTATTTGAATGTACT-CAA-TGAATATGAGATTGGTTCA--------------------------------AATA-GAGA-CATGTATG----GTANTGTATGTT-C------------------------------------------------------------------------------------------------------------------------------------------------------------------------------------AATGTATCATTTGTATT------------------------------------------------------------------------
>Orloffia_bisonis(JF508506.1)
------------------------------------------------------------------------------------TGTCGATGGTATTTAT------CACTTCATT--------GTGGTAATTCCCAT-TTCAGTTCAAGA----A----TAACACATGC-AACAT-A-A--------CGT-TAACGA--------------TG------TTAACGTTCCTGAA-------------------------------TGATATGA----------------ATGTATTGCCA-CTATTTGAATGTACT-CAA-TGAATATGAGATTGGTTCA--------------------------------AATA-GAGA-CATGTATG----GTANTGTATGTT-C------------------------------------------------------------------------------------------------------------------------------------------------------------------------------------AATGTATCATTTGTATT------------------------------------------------------------------------
>Orloffia_bisonis(JF758871.1)
------------------------------------------------------------------------------------TGTCGATGGTATTTAT------CACTTCATT--------GTGGTAATTCCCAT-TTCAGTTCAAGA----A----TAACACATGC-AACAT-A-A--------CGT-TAACGA--------------TG------TTAACGTTCCTGAA-------------------------------TGATATGA----------------ATGTATTGCCA-CTATTTGAATGTACT-CAA-TGAATATGAGATTGGTTCA--------------------------------AATA-GAGA-CATGTATG----GTANTGTATGTT-C------------------------------------------------------------------------------------------------------------------------------------------------------------------------------------AATGTATCATTTGTATT------------------------------------------------------------------------
>Orloffia_dahurica(JF784208.1)
------------------------------------------------------------------------------------TGTCGATGGTATTTAT------CACTTCATT--------GTGGTAATTCCCAT-TTCAGTTCAAGA----A----TAACACATGC-AACAT-A-A--------CGT-TAACGA--------------TG------TTAACGTTCCTGAA-------------------------------TGATATGA----------------ATGTATTGCCA-CTATTTGAATGTACT-CAA-TGAATATGAGATTGGTTCA--------------------------------AATA-GAGA-CATGTATG----GTANTGTATGTT-C------------------------------------------------------------------------------------------------------------------------------------------------------------------------------------AATGTATCATTTGTATT------------------------------------------------------------------------
>Orloffia_kasakhstanica(JF758872.1)
------------------------------------------------------------------------------------TGTCGATGGTATTTAT------CACTTCATT--------GTGGTAATTCCCAT-TTCAGTTCAAGA----A----TAACACATGC-AACAT-A-A--------CGT-TAACGA--------------TG------TTAACGTTCCTGAA-------------------------------TGATATGA----------------ATGTATTGCCA-CTATTTGAATGTACT-CAA-TGAATATGAGATTGGTTCA--------------------------------AATA-GAGA-CATGTATG----GTANTGTATGTT-C------------------------------------------------------------------------------------------------------------------------------------------------------------------------------------AATGTATCATTTGTATT------------------------------------------------------------------------
>Orloffia_kasakhstanica(JF758873.1)
------------------------------------------------------------------------------------TGTCGATGGTATTTAT------CACTTCATT--------GTGGTAATTCCCAT-TTCAGTTCAAGA----A----TAACACATGC-AACAT-A-A--------CGT-TAACGA--------------TG------TTAACGTTCCTGAA-------------------------------TGATATGA----------------ATGTATTGCCA-CTATTTGAATGTACT-CAA-TGAATATGAGATTGGTTCA--------------------------------AATA-GAGA-CATGTATG----GTANTGTATGTT-C------------------------------------------------------------------------------------------------------------------------------------------------------------------------------------AATGTATCATTTGTATT------------------------------------------------------------------------
>Orloffia_kasakhstanica(JF758874.1)
------------------------------------------------------------------------------------TGTCGATGGTATTTAT------CACTTCATT--------GTGGTAATTCCCAT-TTCAGTTCAAGA----A----TAACACATGC-AACAT-A-A--------CGT-TAACGA--------------TG------TTAACGTTCCTGAA-------------------------------TGATATGA----------------ATGTATTGCCA-CTATTTGAATGTACT-CAA-TGAATATGAGATTGGTTCA--------------------------------AATA-GAGA-CATGTATG----GTANTGTATGTT-C------------------------------------------------------------------------------------------------------------------------------------------------------------------------------------AATGTATCATTTGTATT------------------------------------------------------------------------
>Orloffia_dahurica(JF784209.1)
------------------------------------------------------------------------------------TGTCGATGGTATTTAT------CACTTCATT--------GTGGTAATTCCCAT-TTCAGTTCAAGA----A----TAACACATGC-AACAT-A-A--------CGT-TAACGA--------------TG------TTAACGTTCCTGAA-------------------------------TGATATGA----------------ATGTATTGCCA-CTATTTGAATGTACT-CAA-TGAATATGAGATTGATTCA--------------------------------AATA-GAGA-CATGTATG----GTANTGTATGTT-C------------------------------------------------------------------------------------------------------------------------------------------------------------------------------------AATGTATCATTTGTATT------------------------------------------------------------------------
>Orloffia_buriatica(JF784211.1)
------------------------------------------------------------------------------------TGTCGATGGTATTTAT------CACTTCATT--------GTGGTAATTCCCAT-TTCAGTTCAAGA----A----TAACACATGC-AACAT-A-A--------CGT-TAACGA--------------TG------TTAACGTTCCTGAA-------------------------------TGATATGA----------------ATGTATTGCCA-CTATTTGAATGTACT-CAA-TGAATATGAGGTTGATTCG--------------------------------AATA-GAGA-CATGTATG----GTACTGTACGTT-C------------------------------------------------------------------------------------------------------------------------------------------------------------------------------------AATGTATCATTTGTATT------------------------------------------------------------------------
>Orloffia_buriatica(JF784212.1)
------------------------------------------------------------------------------------TGTCGATGGTATTTAT------CACTTCATT--------GTGGTAATTCCCAT-TTCAGTTCAAGA----A----TAACACATGC-AACAT-A-A--------CGT-TAACGA--------------TG------TTAACGTTCCTGAA-------------------------------TGATATGA----------------ATGTATTGCCA-CTATTTGAATGTACT-CAA-TGAATATGAGGTTGATTCG--------------------------------AATA-GAGA-CATGTATG----GTACTGTACGTT-C------------------------------------------------------------------------------------------------------------------------------------------------------------------------------------AATGTATCATTTGTATT------------------------------------------------------------------------
>Orloffia_buriatica(JF784213.1)
------------------------------------------------------------------------------------TGTCGATGGTATTTAT------CACTTCATT--------GTGGTAATTCCCAT-TTCAGTTCAAGA----A----TAACACATGC-AACAT-A-A--------CGT-TAACGA--------------TG------TTAACGTTCCTGAA-------------------------------TGATATGA----------------ATGTATTGCCA-CTATTTGAATGTACT-CAA-TGAATATGAGGTTGATTCG--------------------------------AATA-GAGA-CATGTATG----GTACTGTACGTT-C------------------------------------------------------------------------------------------------------------------------------------------------------------------------------------AATGTATCATTTGTATT------------------------------------------------------------------------
>Orloffia_dahurica(JF784210.1)
------------------------------------------------------------------------------------TGTCGATGGTATTTAT------CACTTCATT--------GTGGTAATTCCCAT-TTCAGTTCAAGA----A----TAACACATGC-AACAT-A-A--------CGT-TAACGA--------------TG------TTAACGTTCCTGAA-------------------------------TGATATGA----------------ATGTATTGCCA-CTATTTGAATGTACT-CAA-TGAATATGAGGTTGATTCG--------------------------------AATA-GAGA-CATGTATG----GTACTGTACGTT-C------------------------------------------------------------------------------------------------------------------------------------------------------------------------------------AATGTATCATTTGTATT------------------------------------------------------------------------
>Orloffia_kasakhstanica(JQ941744.1)
-----------------------------------------------------------------------------------TGTCGAATGGTATTTAT------CACTTCATT--------GTGATAATTCCCAT-TTCAGTTCAAGA----A----TAACACATGC-AACAT-A-A--------CGT-TAACGA--------------TG------TTAACGTTCCTGAA-------------------------------TGATATGA----------------ATGTATTGCCATCTATTTGAATGTACT-CAA-TGAATATGAGGTTGATTCG--------------------------------AATAGGAGA-CATGTATG----GTACTGTACGTT-C------------------------------------------------------------------------------------------------------------------------------------------------------------------------------------AATGTATCCTTTGAT--------------------------------------------------------------------------
>Orloffia_bisonis(JQ925870.1)
-----------------------------------------------------------------------------------TGTCGAATGGTATTTAT------CACTTCATT--------GTGATAATTCCCAT-TTCAGTTCAAGA----A----TAACGCATGC-AACAT-A-A--------CGT-TAACGA--------------TG------TTAACGTTCCTGAA-------------------------------TGATATGA----------------ATGTATTGCCA-CTATTTGAATGTACTCCAA-TGAATATGAGGTTGATTCG--------------------------------AATA-GAGA-CATGTATG----GTACTGTACGTTCC------------------------------------------------------------------------------------------------------------------------------------------------------------------------------------AATGTATCCATTGTT--------------------------------------------------------------------------
>Ostertagia_gruehneri(AJ250656.1)
-----------AATGAAACTAC-------------TACAGTGTGGCTA-------------------ACACATAACA-CTGTTTGTCGAATGGTATTTAT------CACTTAATT--------GTGATAATTCCCAT-TTCAGTTCAAGA----A----AAC-ACATGC-AACAT-G-R--------CGT-TAACATG------------ATG------TTAACGTTACTGAA-------------------------------TGATATGAAT--------------ATATATTATCA-CTATTTGAATGTACT-CAA-TGAATATGAGATTGATTCA--------------------------------AATA-GGGA-CATGTATG----GTAATATATGTT-C------------------------------------------------------------------------------------------------------------------------------------------------------------------------------------AATGTATCATTTGTAT-------------------------------------------------------------------------
>Ostertagia_gruehneri(FN645448.1)
-----------AATGAAACTAC-------------TACAGTGTGGCTA-------------------ACACATAACA-CTGTTTGTCGAATGGTATTTAT------CACTTAATT--------GTGATAATTCCCAT-TTCAGTTCAAGA----A----AAC-ACATGC-AACAT-G-R--------CGT-TAACATG------------ATG------TTAACGTTACTGAA-------------------------------TGATATGAAT--------------ATATATTATCA-CTATTTGAATGTACT-CAA-TGAATATGAGATTGATTCA--------------------------------AATA-GGGA-CATGTATG----GTAATATATGTT-C------------------------------------------------------------------------------------------------------------------------------------------------------------------------------------AATGTATCATTTGTAT-------------------------------------------------------------------------
>Ostertagia_gruehneri(FN645447.1)
-----------AATGAAACTAC-------------TACAGTGTGGCTA-------------------ACACATAACA-CTGTTTGTCGAATGGTATTTAT------CACTTAATT--------GTGATAATTCCCAT-TTCAGTTCAAGA----A----AAC-ACATGC-AACAT-G-G--------CGT-TAACATG------------ATG------TTAACGTTACTGAA-------------------------------TGATATGAAT--------------ATATATTATCA-CTATTTGAATGTACT-CAA-TGAATATGAGATTGATTCA--------------------------------AATA-GGGA-CATGTATG----GTAATATATGTT-C------------------------------------------------------------------------------------------------------------------------------------------------------------------------------------AATGTATCATTTGTAT-------------------------------------------------------------------------
>Ostertagia_gruehneri(AJ400716.1)
-----------AATGAAACTAC-------------TACAGTGTGGCTA-------------------ACACATAACA-CTGTTTGTCGAATGGTATTTAT------CACTTAATT--------GTGATAATTCCCAT-TTCAGTTCAAGA----A----AAC-ACATGC-AACAT-G-A--------CGT-TAACATG------------ATG------TTAACGTTACTGAA-------------------------------TGATATGAAT--------------ATATATTATCA-CTATTTGAATGTACT-CAA-TGAATATGAGATTGATTCA--------------------------------AATA-GGGA-CATGTATG----GTAATATATGTT-C------------------------------------------------------------------------------------------------------------------------------------------------------------------------------------AATGTATCATTTGTAT-------------------------------------------------------------------------
>Ostertagia_gruehneri(FN645446.1)
-----------AATGAAACTAC-------------TACAGTGTGGCTA-------------------ACACATAACA-CTGTTTGTCGAATGGTATTTAT------CACTTAATT--------GTGATAATTCCCAT-TTCAGTTCAAGA----A----AAC-ACATGC-AACAT-G-A--------CGT-TAACATG------------ATG------TTAACGTTACTGAA-------------------------------TGATATGAAT--------------ATATATTATCA-CTATTTGAATGTACT-CAA-TGAATATGAGATTGATTCA--------------------------------AATA-GGGA-CATGTATG----GTAATATATGTT-C------------------------------------------------------------------------------------------------------------------------------------------------------------------------------------AATGTATCATTTGTAT-------------------------------------------------------------------------
>Ostertagia_gruehneri(JQ889793.1)
-----------AATGAAACTAC-------------TACAGTGTGGCTA-------------------ACACATAACA-CTGTTTGTCGAATGGTATTTAT------CACTTAATT--------GTGATAATTCCCAT-TTCAGTTCAAGA----A----AAC-ACATGC-AACAT-G-A--------CGT-TAACATG------------ATG------TTAACGTTACTGAA-------------------------------TGATATGAAT--------------ATATATTATCA-CTATTTGAATGTACT-CAA-TGAATATGAGATTGATTCA--------------------------------AATA-GGGANCATGTATG----GTAATATATGTT-C------------------------------------------------------------------------------------------------------------------------------------------------------------------------------------AATGTATCATTGATGC-------------------------------------------------------------------------
>Ostertagia_leptospicularis(DQ354331.1)
-----------AATGAAACTAC-------------TACAGTGTGGCTA-------------------ACTCATAACA-CTGTTTGTCGAATGGTATTTAT------CACTTGATT--------GTGATAATTCCCAT-TTCAGTTCAAGA----A----AAC-ACATGC-AACAT-A-A--------CGT-TAACATA------------ATG------TTAACGTTGCTGAA-------------------------------TGATATGAAT--------------ATATATTATCA-CTATTTGAATGTACT-CAA-TGAATATGAGATTGATTCA--------------------------------AATA-GGGA-CATGTATG----GTAATGTATGTT-C------------------------------------------------------------------------------------------------------------------------------------------------------------------------------------AATGTATCATTTGAAA-------------------------------------------------------------------------
>Ostertagia_leptospicularis(DQ354332.1)
-----------AATGAAACTAC-------------TACAGTGTGGCTA-------------------ACACATAACA-CTGTTTGTCGAATGGTATTTAT------CACTTGATT--------GTGATAATTCCCAT-TTCAGTTCAAGA----A----AAC-ACATGC-AACAT-A-A--------CGT-TAACATA------------ATG------TTAACGTTGCTGAA-------------------------------TGATATGAAT--------------ATATATTATCA-CTATTTGAATGTACT-CAA-TGAATATGAGATTGATTCA--------------------------------AATA-GGGA-CATGTATG----GTAATGTATGTT-C------------------------------------------------------------------------------------------------------------------------------------------------------------------------------------AATGTATCATTTGAAA-------------------------------------------------------------------------
>Ostertagia_leptospicularis(DQ354334.1)
-----------AATGAAACTAC-------------TACAGTGTGGCTA-------------------ACACATAACA-CTGTTTGTCGAATGGTATTTAT------CACTTGATT--------GTGATAATTCCCAT-TTCAGTTCAAGA----A----AAC-ACATGC-AACAT-A-A--------CGT-TAACATA------------ATG------TTAACGTTGCTGAA-------------------------------TGATATGAAT--------------ATATATTATCA-CTATTTGAATGTACT-CAA-TGAATATGAGATTGATTCA--------------------------------AATA-GGGA-CATGTATG----GTAATGTATGTT-C------------------------------------------------------------------------------------------------------------------------------------------------------------------------------------AATGTATCATTTGAAA-------------------------------------------------------------------------
>Ostertagia_leptospicularis(KC998721.1)
-----------AATGAAACTAC-------------TACAGTGTGGCTA-------------------ACACATAACA-CTGTTTGTCGAATGGTATTTAT------CACTTGATT--------GTGATAATTCCCAT-TTCAGTTCAAGA----A----AAC-ACATGC-AACAT-A-A--------CGT-TAACATA------------ATG------TTAACGTTGCTGAA-------------------------------TGATATGAAT--------------ATATATTATCA-CTATTTGAATGTACT-CAA-TGAATATGAGATTGATTCA--------------------------------AATA-GGGA-CATGTATG----GTAATGTATGTT-C------------------------------------------------------------------------------------------------------------------------------------------------------------------------------------AATGTATCATTTGAAA-------------------------------------------------------------------------
>Ostertagia_leptospicularis(KC998722.1)
-----------AATGAAACTAC-------------TACAGTGTGGCTA-------------------ACACATAACA-CTGTTTGTCGAATGGTATTTAT------CACTTGATT--------GTGATAATTCCCAT-TTCAGTTCAAGA----A----AAC-ACATGC-AACAT-A-A--------CGT-TAACATA------------ATG------TTAACGTTGCTGAA-------------------------------TGATATGAAT--------------ATATATTATCA-CTATTTGAATGTACT-CAA-TGAATATGAGATTGATTCA--------------------------------AATA-GGGA-CATGTATG----GTAATGTATGTT-C------------------------------------------------------------------------------------------------------------------------------------------------------------------------------------AATGTATCATTTGAAA-------------------------------------------------------------------------
>Ostertagia_leptospicularis(X86025.1)
-----------AATGAAACTAC-------------TACAGTGTGGCTA-------------------ACACATAACA-CTGTTTGTCGAATGGTATTTAT------CACTTGATT--------GTGATAATTCCCAT-TTCAGTTCAAGA----A----AAC-ACATGC-AACAT-A-A--------CGT-TAACATA------------ATG------TTAACGTTGCTGAA-------------------------------TGATATGAAT--------------ATATATTATCA-CTATTTGAATGTACT-CAA-TGAATATGAGATTGATTCA--------------------------------AATA-GGGA-CATGTATG----GTAATGTATGTT-C------------------------------------------------------------------------------------------------------------------------------------------------------------------------------------AATGTATCATTTGAAA-------------------------------------------------------------------------
>Ostertagia_leptospicularis(KC998720.1)
-----------AATAAAACTAC-------------TACAGTGTGGCTA-------------------ACACATAACA-CTGTTTGTCGAATGGTATTTAT------CACTTGATT--------GTGATAATTCCCAT-TTCAGTTCAAGA----A----AAC-ACATGC-AACAT-A-A--------CGT-TAACATA------------ATG------TTAACGTTGCTGAA-------------------------------TGATATGAAT--------------ATATATTATCA-CTATTTGAATGTACT-CAA-TGAATATGAGATTGATTCA--------------------------------AATA-GGGA-CATGTATG----GTAATGTATGTT-C------------------------------------------------------------------------------------------------------------------------------------------------------------------------------------AATGTATCATTTGAAA-------------------------------------------------------------------------
>Ostertagia_leptospicularis(KC998719.1)
-----------AATGAAACTAC-------------TACAGTGTGGCTA-------------------ACACATAGCA-CTGTTTGTCGAATGGTATTTAT------CACTTGATT--------GTGATAATTCCCAT-TTCAGTTCAAGA----A----AAC-ACATGC-AACAT-A-A--------CGT-TAACATA------------ATG------TTAACGTTGCTGAA-------------------------------TGATATGAAT--------------ATATATTATCA-CTATTTGAATGTACT-CAA-TGAATATGAGATTGATTCA--------------------------------AATA-GGGA-CATGTATG----GTAATGTATGTT-C------------------------------------------------------------------------------------------------------------------------------------------------------------------------------------AATGTATCATTTGAAA-------------------------------------------------------------------------
>Ostertagia_leptospicularis(KC998723.1)
-----------AATGAAACTAC-------------TACAGTGTGGCTA-------------------ACACATAACA-CTGTTTGTCGAATGGTATTTAT------CACTTGATT--------GTGATAATTCCCAT-TTCAGTTCAAGA----A----AAC-ACATGC-AACAT-A-A--------CGT-TAACATA------------ATG------TTAACGTTGCTGAA-------------------------------TGATATGAAT--------------ATATATTATCA-ATATTTGAATGTACT-CAA-TGAATATGAGATTGATTCA--------------------------------AATA-GGGA-CATGTATG----GTAATGTATGTT-C------------------------------------------------------------------------------------------------------------------------------------------------------------------------------------AATGTATCATTTGAAA-------------------------------------------------------------------------
>Ostertagia_leptospicularis(DQ354333.1)
-----------AATGAAACTAC-------------TACAGTGTGGCTA-------------------ACACATAACA-CTGTTTGTCGAATGGCATTTAT------CACTTRATT--------GTGATAATTCCCAT-TTCAGTTCAAGA----A----AAC-ACATGC-AACAT-A-A--------CGT-TAACATA------------ATG------TTAACGTTGCTGAA-------------------------------TGATATGAAT--------------ATATATTATCA-CTATTTGAATGTACT-CAA-TGAATATGAGATTGATTCA--------------------------------AATA-GGGA-CATGTATG----GTAATGTATGTT-C------------------------------------------------------------------------------------------------------------------------------------------------------------------------------------AATGTATCATTTGAAA-------------------------------------------------------------------------
>Ostertagia_ostertagi(AB244990.2)
-----------AATGAAACTAC-------------TACAGTGTGGCTA-------------------GTTCATAACA-CTGTTTGTCGAATGGTATTTAT------TACTTTATT--------GTGATAATTCCCAT-TCCAGTTCAAGA----A----TATGAAATGC-AACAT-G-A--------CGT-TAACAT--------------TG------TTAACGTTACTGAA-------------------------------TGATACTGA---------------ATATATTACCA-CTATTTGAATGTACT-CAA-TGAATATGAGATTGATTCA--------------------------------AATA-GGGA-CATGTATG----GTATTGTATATT-C------------------------------------------------------------------------------------------------------------------------------------------------------------------------------------RATGTATCATTTATATAT-----------------------------------------------------------------------
>Ostertagia_ostertagi(AB244991.2)
-----------AATGAAACTAC-------------TACAGTGTGGCTA-------------------GTTCATAACA-CTGTTTGTCGAATGGTATTTAT------TACTTTATT--------GTGATAATTCCCAT-TCCAGTTCAAGA----A----TATGAAATGC-AACAT-G-A--------CGT-TAACAT--------------TG------TTAACGTTACTGAA-------------------------------TGATACTGA---------------ATATATTACCA-CTATTTGAATGTACT-CAA-TGAATATGAGATTGATTCA--------------------------------AATA-GGGA-CATGTATG----GTATTGTATATT-C------------------------------------------------------------------------------------------------------------------------------------------------------------------------------------RATGTATCATTTATATAT-----------------------------------------------------------------------
>Ostertagia_ostertagi(AB244992.2)
-----------AATGAAACTAC-------------TACAGTGTGGCTA-------------------GTTCATAACA-CTGTTTGTCGAATGGTATTTAT------TACTTTATT--------GTGATAATTCCCAT-TCCAGTTCAAGA----A----TATGAAATGC-AACAT-G-A--------CGT-TAACAT--------------TG------TTAACGTTACTGAA-------------------------------TGATACTGA---------------ATATATTACCA-CTATTTGAATGTACT-CAA-TGAATATGAGATTGATTCA--------------------------------AATA-GGGA-CATGTATG----GTATTGTATATT-C------------------------------------------------------------------------------------------------------------------------------------------------------------------------------------RATGTATCATTTATATAT-----------------------------------------------------------------------
>Ostertagia_ostertagi(AB244996.2)
-----------AATGAAACTAC-------------TACAGTGTGGCTA-------------------GTTCATAACA-CTGTTTGTCGAATGGTATTTAT------TACTTTATT--------GTGATAATTCCCAT-TCCAGTTCAAGA----A----TATGAAATGC-AACAT-G-A--------CGT-TAACAT--------------TG------TTAACGTTACTGAA-------------------------------TGATACTGA---------------ATATATTACCA-CTATTTGAATGTACT-CAA-TGAATATGAGATTGATTCA--------------------------------AATA-GGGA-CATGTATG----GTATTGTATATT-C------------------------------------------------------------------------------------------------------------------------------------------------------------------------------------RATGTATCATTTATATAT-----------------------------------------------------------------------
>Ostertagia_ostertagi(AB244997.2)
-----------AATGAAACTAC-------------TACAGTGTGGCTA-------------------GTTCATAACA-CTGTTTGTCGAATGGTATTTAT------TACTTTATT--------GTGATAATTCCCAT-TCCAGTTCAAGA----A----TATGAAATGC-AACAT-G-A--------CGT-TAACAT--------------TG------TTAACGTTACTGAA-------------------------------TGATACTGA---------------ATATATTACCA-CTATTTGAATGTACT-CAA-TGAATATGAGATTGATTCA--------------------------------AATA-GGGA-CATGTATG----GTATTGTATATT-C------------------------------------------------------------------------------------------------------------------------------------------------------------------------------------RATGTATCATTTATATAT-----------------------------------------------------------------------
>Ostertagia_ostertagi(AB244998.2)
-----------AATGAAACTAC-------------TACAGTGTGGCTA-------------------GTTCATAACA-CTGTTTGTCGAATGGTATTTAT------TACTTTATT--------GTGATAATTCCCAT-TCCAGTTCAAGA----A----TATGAAATGC-AACAT-G-A--------CGT-TAACAT--------------TG------TTAACGTTACTGAA-------------------------------TGATACTGA---------------ATATATTACCA-CTATTTGAATGTACT-CAA-TGAATATGAGATTGATTCA--------------------------------AATA-GGGA-CATGTATG----GTATTGTATATT-C------------------------------------------------------------------------------------------------------------------------------------------------------------------------------------RATGTATCATTTATATAT-----------------------------------------------------------------------
>Ostertagia_ostertagi(AB245001.2)
-----------AATGAAACTAC-------------TACAGTGTGGCTA-------------------GTTCATAACA-CTGTTTGTCGAATGGTATTTAT------TACTTTATT--------GTGATAATTCCCAT-TCCAGTTCAAGA----A----TATGAAATGC-AACAT-G-A--------CGT-TAACAT--------------TG------TTAACGTTACTGAA-------------------------------TGATACTGA---------------ATATATTACCA-CTATTTGAATGTACT-CAA-TGAATATGAGATTGATTCA--------------------------------AATA-GGGA-CATGTATG----GTATTGTATATT-C------------------------------------------------------------------------------------------------------------------------------------------------------------------------------------RATGTATCATTTATATAT-----------------------------------------------------------------------
>Ostertagia_ostertagi(AB245002.2)
-----------AATGAAACTAC-------------TACAGTGTGGCTA-------------------GTTCATAACA-CTGTTTGTCGAATGGTATTTAT------TACTTTATT--------GTGATAATTCCCAT-TCCAGTTCAAGA----A----TATGAAATGC-AACAT-G-A--------CGT-TAACAT--------------TG------TTAACGTTACTGAA-------------------------------TGATACTGA---------------ATATATTACCA-CTATTTGAATGTACT-CAA-TGAATATGAGATTGATTCA--------------------------------AATA-GGGA-CATGTATG----GTATTGTATATT-C------------------------------------------------------------------------------------------------------------------------------------------------------------------------------------RATGTATCATTTATATAT-----------------------------------------------------------------------
>Ostertagia_ostertagi(AB245003.2)
-----------AATGAAACTAC-------------TACAGTGTGGCTA-------------------GTTCATAACA-CTGTTTGTCGAATGGTATTTAT------TACTTTATT--------GTGATAATTCCCAT-TCCAGTTCAAGA----A----TATGAAATGC-AACAT-G-A--------CGT-TAACAT--------------TG------TTAACGTTACTGAA-------------------------------TGATACTGA---------------ATATATTACCA-CTATTTGAATGTACT-CAA-TGAATATGAGATTGATTCA--------------------------------AATA-GGGA-CATGTATG----GTATTGTATATT-C------------------------------------------------------------------------------------------------------------------------------------------------------------------------------------RATGTATCATTTATATAT-----------------------------------------------------------------------
>Ostertagia_ostertagi(AB245004.2)
-----------AATGAAACTAC-------------TACAGTGTGGCTA-------------------GTTCATAACA-CTGTTTGTCGAATGGTATTTAT------TACTTTATT--------GTGATAATTCCCAT-TCCAGTTCAAGA----A----TATGAAATGC-AACAT-G-A--------CGT-TAACAT--------------TG------TTAACGTTACTGAA-------------------------------TGATACTGA---------------ATATATTACCA-CTATTTGAATGTACT-CAA-TGAATATGAGATTGATTCA--------------------------------AATA-GGGA-CATGTATG----GTATTGTATATT-C------------------------------------------------------------------------------------------------------------------------------------------------------------------------------------RATGTATCATTTATATAT-----------------------------------------------------------------------
>Ostertagia_ostertagi(AB245006.2)
-----------AATGAAACTAC-------------TACAGTGTGGCTA-------------------GTTCATAACA-CTGTTTGTCGAATGGTATTTAT------TACTTTATT--------GTGATAATTCCCAT-TCCAGTTCAAGA----A----TATGAAATGC-AACAT-G-A--------CGT-TAACAT--------------TG------TTAACGTTACTGAA-------------------------------TGATACTGA---------------ATATATTACCA-CTATTTGAATGTACT-CAA-TGAATATGAGATTGATTCA--------------------------------AATA-GGGA-CATGTATG----GTATTGTATATT-C------------------------------------------------------------------------------------------------------------------------------------------------------------------------------------RATGTATCATTTATATAT-----------------------------------------------------------------------
>Ostertagia_ostertagi(AB245016.2)
-----------AATGAAACTAC-------------TACAGTGTGGCTA-------------------GTTCATAACA-CTGTTTGTCGAATGGTATTTAT------TACTTTATT--------GTGATAATTCCCAT-TCCAGTTCAAGA----A----TATGAAATGC-AACAT-G-A--------CGT-TAACAT--------------TG------TTAACGTTACTGAA-------------------------------TGATACTGA---------------ATATATTACCA-CTATTTGAATGTACT-CAA-TGAATATGAGATTGATTCA--------------------------------AATA-GGGA-CATGTATG----GTATTGTATATT-C------------------------------------------------------------------------------------------------------------------------------------------------------------------------------------RATGTATCATTTATATAT-----------------------------------------------------------------------
>Ostertagia_ostertagi(AB244993.2)
-----------AATGAAACTAC-------------TACAGTGTGGCTA-------------------GTTCATAACA-CTGTTTGTCGAATGGTATTTAT------TACTTTATT--------GTGATAATTCCCAT-TCCAGTTCAAGA----A----TATGAAATGC-AACAT-G-A--------CGT-TAACAT--------------TG------TTAACGTTACTGAA-------------------------------TGATACTGA---------------ATATATTACCA-CTATTTGAATGTACT-CAA-TGAATATGAGATTGATTCA--------------------------------AATA-GGGA-CATGTATG----GTATTGTATATT-C------------------------------------------------------------------------------------------------------------------------------------------------------------------------------------AATGTATCATTTATATAT-----------------------------------------------------------------------
>Ostertagia_ostertagi(AB244994.2)
-----------AATGAAACTAC-------------TACAGTGTGGCTA-------------------GTTCATAACA-CTGTTTGTCGAATGGTATTTAT------TACTTTATT--------GTGATAATTCCCAT-TCCAGTTCAAGA----A----TATGAAATGC-AACAT-G-A--------CGT-TAACAT--------------TG------TTAACGTTACTGAA-------------------------------TGATACTGA---------------ATATATTACCA-CTATTTGAATGTACT-CAA-TGAATATGAGATTGATTCA--------------------------------AATA-GGGA-CATGTATG----GTATTGTATATT-C------------------------------------------------------------------------------------------------------------------------------------------------------------------------------------AATGTATCATTTATATAT-----------------------------------------------------------------------
>Ostertagia_ostertagi(AB244995.2)
-----------AATGAAACTAC-------------TACAGTGTGGCTA-------------------GTTCATAACA-CTGTTTGTCGAATGGTATTTAT------TACTTTATT--------GTGATAATTCCCAT-TCCAGTTCAAGA----A----TATGAAATGC-AACAT-G-A--------CGT-TAACAT--------------TG------TTAACGTTACTGAA-------------------------------TGATACTGA---------------ATATATTACCA-CTATTTGAATGTACT-CAA-TGAATATGAGATTGATTCA--------------------------------AATA-GGGA-CATGTATG----GTATTGTATATT-C------------------------------------------------------------------------------------------------------------------------------------------------------------------------------------AATGTATCATTTATATAT-----------------------------------------------------------------------
>Ostertagia_ostertagi(AB244999.2)
-----------AATGAAACTAC-------------TACAGTGTGGCTA-------------------GTTCATAACA-CTGTTTGTCGAATGGTATTTAT------TACTTTATT--------GTGATAATTCCCAT-TCCAGTTCAAGA----A----TATGAAATGC-AACAT-G-A--------CGT-TAACAT--------------TG------TTAACGTTACTGAA-------------------------------TGATACTGA---------------ATATATTACCA-CTATTTGAATGTACT-CAA-TGAATATGAGATTGATTCA--------------------------------AATA-GGGA-CATGTATG----GTATTGTATATT-C------------------------------------------------------------------------------------------------------------------------------------------------------------------------------------AATGTATCATTTATATAT-----------------------------------------------------------------------
>Ostertagia_ostertagi(AB245000.2)
-----------AATGAAACTAC-------------TACAGTGTGGCTA-------------------GTTCATAACA-CTGTTTGTCGAATGGTATTTAT------TACTTTATT--------GTGATAATTCCCAT-TCCAGTTCAAGA----A----TATGAAATGC-AACAT-G-A--------CGT-TAACAT--------------TG------TTAACGTTACTGAA-------------------------------TGATACTGA---------------ATATATTACCA-CTATTTGAATGTACT-CAA-TGAATATGAGATTGATTCA--------------------------------AATA-GGGA-CATGTATG----GTATTGTATATT-C------------------------------------------------------------------------------------------------------------------------------------------------------------------------------------AATGTATCATTTATATAT-----------------------------------------------------------------------
>Ostertagia_ostertagi(AB245009.2)
-----------AATGAAACTAC-------------TACAGTGTGGCTA-------------------GTTCATAACA-CTGTTTGTCGAATGGTATTTAT------TACTTTATT--------GTGATAATTCCCAT-TCCAGTTCAAGA----A----TATGAAATGC-AACAT-G-A--------CGT-TAACAT--------------TG------TTAACGTTACTGAA-------------------------------TGATACTGA---------------ATATATTACCA-CTATTTGAATGTACT-CAA-TGAATATGAGATTGATTCA--------------------------------AATA-GGGA-CATGTATG----GTATTGTATATT-C------------------------------------------------------------------------------------------------------------------------------------------------------------------------------------AATGTATCATTTATATAT-----------------------------------------------------------------------
>Ostertagia_ostertagi(AB245011.2)
-----------AATGAAACTAC-------------TACAGTGTGGCTA-------------------GTTCATAACA-CTGTTTGTCGAATGGTATTTAT------TACTTTATT--------GTGATAATTCCCAT-TCCAGTTCAAGA----A----TATGAAATGC-AACAT-G-A--------CGT-TAACAT--------------TG------TTAACGTTACTGAA-------------------------------TGATACTGA---------------ATATATTACCA-CTATTTGAATGTACT-CAA-TGAATATGAGATTGATTCA--------------------------------AATA-GGGA-CATGTATG----GTATTGTATATT-C------------------------------------------------------------------------------------------------------------------------------------------------------------------------------------AATGTATCATTTATATAT-----------------------------------------------------------------------
>Ostertagia_ostertagi(AB245013.2)
-----------AATGAAACTAC-------------TACAGTGTGGCTA-------------------GTTCATAACA-CTGTTTGTCGAATGGTATTTAT------TACTTTATT--------GTGATAATTCCCAT-TCCAGTTCAAGA----A----TATGAAATGC-AACAT-G-A--------CGT-TAACAT--------------TG------TTAACGTTACTGAA-------------------------------TGATACTGA---------------ATATATTACCA-CTATTTGAATGTACT-CAA-TGAATATGAGATTGATTCA--------------------------------AATA-GGGA-CATGTATG----GTATTGTATATT-C------------------------------------------------------------------------------------------------------------------------------------------------------------------------------------AATGTATCATTTATATAT-----------------------------------------------------------------------
>Ostertagia_ostertagi(AB245014.2)
-----------AATGAAACTAC-------------TACAGTGTGGCTA-------------------GTTCATAACA-CTGTTTGTCGAATGGTATTTAT------TACTTTATT--------GTGATAATTCCCAT-TCCAGTTCAAGA----A----TATGAAATGC-AACAT-G-A--------CGT-TAACAT--------------TG------TTAACGTTACTGAA-------------------------------TGATACTGA---------------ATATATTACCA-CTATTTGAATGTACT-CAA-TGAATATGAGATTGATTCA--------------------------------AATA-GGGA-CATGTATG----GTATTGTATATT-C------------------------------------------------------------------------------------------------------------------------------------------------------------------------------------AATGTATCATTTATATAT-----------------------------------------------------------------------
>Ostertagia_ostertagi(AB245017.2)
-----------AATGAAACTAC-------------TACAGTGTGGCTA-------------------GTTCATAACA-CTGTTTGTCGAATGGTATTTAT------TACTTTATT--------GTGATAATTCCCAT-TCCAGTTCAAGA----A----TATGAAATGC-AACAT-G-A--------CGT-TAACAT--------------TG------TTAACGTTACTGAA-------------------------------TGATACTGA---------------ATATATTACCA-CTATTTGAATGTACT-CAA-TGAATATGAGATTGATTCA--------------------------------AATA-GGGA-CATGTATG----GTATTGTATATT-C------------------------------------------------------------------------------------------------------------------------------------------------------------------------------------AATGTATCATTTATATAT-----------------------------------------------------------------------
>Ostertagia_ostertagi(AB245018.2)
-----------AATGAAACTAC-------------TACAGTGTGGCTA-------------------GTTCATAACA-CTGTTTGTCGAATGGTATTTAT------TACTTTATT--------GTGATAATTCCCAT-TCCAGTTCAAGA----A----TATGAAATGC-AACAT-G-A--------CGT-TAACAT--------------TG------TTAACGTTACTGAA-------------------------------TGATACTGA---------------ATATATTACCA-CTATTTGAATGTACT-CAA-TGAATATGAGATTGATTCA--------------------------------AATA-GGGA-CATGTATG----GTATTGTATATT-C------------------------------------------------------------------------------------------------------------------------------------------------------------------------------------AATGTATCATTTATATAT-----------------------------------------------------------------------
>Ostertagia_ostertagi(AB245019.2)
-----------AATGAAACTAC-------------TACAGTGTGGCTA-------------------GTTCATAACA-CTGTTTGTCGAATGGTATTTAT------TACTTTATT--------GTGATAATTCCCAT-TCCAGTTCAAGA----A----TATGAAATGC-AACAT-G-A--------CGT-TAACAT--------------TG------TTAACGTTACTGAA-------------------------------TGATACTGA---------------ATATATTACCA-CTATTTGAATGTACT-CAA-TGAATATGAGATTGATTCA--------------------------------AATA-GGGA-CATGTATG----GTATTGTATATT-C------------------------------------------------------------------------------------------------------------------------------------------------------------------------------------AATGTATCATTTATATAT-----------------------------------------------------------------------
>Ostertagia_ostertagi(AB245020.2)
-----------AATGAAACTAC-------------TACAGTGTGGCTA-------------------GTTCATAACA-CTGTTTGTCGAATGGTATTTAT------TACTTTATT--------GTGATAATTCCCAT-TCCAGTTCAAGA----A----TATGAAATGC-AACAT-G-A--------CGT-TAACAT--------------TG------TTAACGTTACTGAA-------------------------------TGATACTGA---------------ATATATTACCA-CTATTTGAATGTACT-CAA-TGAATATGAGATTGATTCA--------------------------------AATA-GGGA-CATGTATG----GTATTGTATATT-C------------------------------------------------------------------------------------------------------------------------------------------------------------------------------------AATGTATCATTTATATAT-----------------------------------------------------------------------
>Ostertagia_ostertagi(AB245021.2)
-----------AATGAAACTAC-------------TACAGTGTGGCTA-------------------GTTCATAACA-CTGTTTGTCGAATGGTATTTAT------TACTTTATT--------GTGATAATTCCCAT-TCCAGTTCAAGA----A----TATGAAATGC-AACAT-G-A--------CGT-TAACAT--------------TG------TTAACGTTACTGAA-------------------------------TGATACTGA---------------ATATATTACCA-CTATTTGAATGTACT-CAA-TGAATATGAGATTGATTCA--------------------------------AATA-GGGA-CATGTATG----GTATTGTATATT-C------------------------------------------------------------------------------------------------------------------------------------------------------------------------------------AATGTATCATTTATATAT-----------------------------------------------------------------------
>Ostertagia_ostertagi(AB245023.2)
-----------AATGAAACTAC-------------TACAGTGTGGCTA-------------------GTTCATAACA-CTGTTTGTCGAATGGTATTTAT------TACTTTATT--------GTGATAATTCCCAT-TCCAGTTCAAGA----A----TATGAAATGC-AACAT-G-A--------CGT-TAACAT--------------TG------TTAACGTTACTGAA-------------------------------TGATACTGA---------------ATATATTACCA-CTATTTGAATGTACT-CAA-TGAATATGAGATTGATTCA--------------------------------AATA-GGGA-CATGTATG----GTATTGTATATT-C------------------------------------------------------------------------------------------------------------------------------------------------------------------------------------AATGTATCATTTATATAT-----------------------------------------------------------------------
>Ostertagia_ostertagi(AF304562.1)
-----------AATGAAACTAC-------------TACAGTGTGGCTA-------------------GTTCATAACA-CTGTTTGTCGAATGGTATTTAT------TACTTTATT--------GTGATAATTCCCAT-TCCAGTTCAAGA----A----TATGAAATGC-AACAT-G-A--------CGT-TAACAT--------------TG------TTAACGTTACTGAA-------------------------------TGATACTGA---------------ATATATTACCA-CTATTTGAATGTACT-CAA-TGAATATGAGATTGATTCA--------------------------------AATA-GGGA-CATGTATG----GTATTGTATATT-C------------------------------------------------------------------------------------------------------------------------------------------------------------------------------------AATGTATCATTTATATAT-----------------------------------------------------------------------
>Ostertagia_ostertagi(KP150490.1)
-----------AATGAAACTAC-------------TACAGTGTGGCTA-------------------GTTCATAACA-CTGTTTGTCGAATGGTATTTAT------TACTTTATT--------GTGATAATTCCCAT-TCCAGTTCAAGA----A----TATGAAATGC-AACAT-G-A--------CGT-TAACAT--------------TG------TTAACGTTACTGAA-------------------------------TGATACTGA---------------ATATATTACCA-CTATTTGAATGTACT-CAA-TGAATATGAGATTGATTCA--------------------------------AATA-GGGA-CATGTATG----GTATTGTATATT-C------------------------------------------------------------------------------------------------------------------------------------------------------------------------------------AATGTATCATTTATATAT-----------------------------------------------------------------------
>Ostertagia_ostertagi(KP150491.1)
-----------AATGAAACTAC-------------TACAGTGTGGCTA-------------------GTTCATAACA-CTGTTTGTCGAATGGTATTTAT------TACTTTATT--------GTGATAATTCCCAT-TCCAGTTCAAGA----A----TATGAAATGC-AACAT-G-A--------CGT-TAACAT--------------TG------TTAACGTTACTGAA-------------------------------TGATACTGA---------------ATATATTACCA-CTATTTGAATGTACT-CAA-TGAATATGAGATTGATTCA--------------------------------AATA-GGGA-CATGTATG----GTATTGTATATT-C------------------------------------------------------------------------------------------------------------------------------------------------------------------------------------AATGTATCATTTATATAT-----------------------------------------------------------------------
>Ostertagia_ostertagi(KP150493.1)
-----------AATGAAACTAC-------------TACAGTGTGGCTA-------------------GTTCATAACA-CTGTTTGTCGAATGGTATTTAT------TACTTTATT--------GTGATAATTCCCAT-TCCAGTTCAAGA----A----TATGAAATGC-AACAT-G-A--------CGT-TAACAT--------------TG------TTAACGTTACTGAA-------------------------------TGATACTGA---------------ATATATTACCA-CTATTTGAATGTACT-CAA-TGAATATGAGATTGATTCA--------------------------------AATA-GGGA-CATGTATG----GTATTGTATATT-C------------------------------------------------------------------------------------------------------------------------------------------------------------------------------------AATGTATCATTTATATAT-----------------------------------------------------------------------
>Ostertagia_ostertagi(KP150494.1)
-----------AATGAAACTAC-------------TACAGTGTGGCTA-------------------GTTCATAACA-CTGTTTGTCGAATGGTATTTAT------TACTTTATT--------GTGATAATTCCCAT-TCCAGTTCAAGA----A----TATGAAATGC-AACAT-G-A--------CGT-TAACAT--------------TG------TTAACGTTACTGAA-------------------------------TGATACTGA---------------ATATATTACCA-CTATTTGAATGTACT-CAA-TGAATATGAGATTGATTCA--------------------------------AATA-GGGA-CATGTATG----GTATTGTATATT-C------------------------------------------------------------------------------------------------------------------------------------------------------------------------------------AATGTATCATTTATATAT-----------------------------------------------------------------------
>Ostertagia_ostertagi(KP150499.1)
-----------AATGAAACTAC-------------TACAGTGTGGCTA-------------------GTTCATAACA-CTGTTTGTCGAATGGTATTTAT------TACTTTATT--------GTGATAATTCCCAT-TCCAGTTCAAGA----A----TATGAAATGC-AACAT-G-A--------CGT-TAACAT--------------TG------TTAACGTTACTGAA-------------------------------TGATACTGA---------------ATATATTACCA-CTATTTGAATGTACT-CAA-TGAATATGAGATTGATTCA--------------------------------AATA-GGGA-CATGTATG----GTATTGTATATT-C------------------------------------------------------------------------------------------------------------------------------------------------------------------------------------AATGTATCATTTATATAT-----------------------------------------------------------------------
>Ostertagia_ostertagi(KP150501.1)
-----------AATGAAACTAC-------------TACAGTGTGGCTA-------------------GTTCATAACA-CTGTTTGTCGAATGGTATTTAT------TACTTTATT--------GTGATAATTCCCAT-TCCAGTTCAAGA----A----TATGAAATGC-AACAT-G-A--------CGT-TAACAT--------------TG------TTAACGTTACTGAA-------------------------------TGATACTGA---------------ATATATTACCA-CTATTTGAATGTACT-CAA-TGAATATGAGATTGATTCA--------------------------------AATA-GGGA-CATGTATG----GTATTGTATATT-C------------------------------------------------------------------------------------------------------------------------------------------------------------------------------------AATGTATCATTTATATAT-----------------------------------------------------------------------
>Ostertagia_ostertagi(KP150503.1)
-----------AATGAAACTAC-------------TACAGTGTGGCTA-------------------GTTCATAACA-CTGTTTGTCGAATGGTATTTAT------TACTTTATT--------GTGATAATTCCCAT-TCCAGTTCAAGA----A----TATGAAATGC-AACAT-G-A--------CGT-TAACAT--------------TG------TTAACGTTACTGAA-------------------------------TGATACTGA---------------ATATATTACCA-CTATTTGAATGTACT-CAA-TGAATATGAGATTGATTCA--------------------------------AATA-GGGA-CATGTATG----GTATTGTATATT-C------------------------------------------------------------------------------------------------------------------------------------------------------------------------------------AATGTATCATTTATATAT-----------------------------------------------------------------------
>Ostertagia_ostertagi(KP150504.1)
-----------AATGAAACTAC-------------TACAGTGTGGCTA-------------------GTTCATAACA-CTGTTTGTCGAATGGTATTTAT------TACTTTATT--------GTGATAATTCCCAT-TCCAGTTCAAGA----A----TATGAAATGC-AACAT-G-A--------CGT-TAACAT--------------TG------TTAACGTTACTGAA-------------------------------TGATACTGA---------------ATATATTACCA-CTATTTGAATGTACT-CAA-TGAATATGAGATTGATTCA--------------------------------AATA-GGGA-CATGTATG----GTATTGTATATT-C------------------------------------------------------------------------------------------------------------------------------------------------------------------------------------AATGTATCATTTATATAT-----------------------------------------------------------------------
>Ostertagia_ostertagi(X86027.1)
-----------AATGAAACTAC-------------TACAGTGTGGCTA-------------------GTTCATAACA-CTGTTTGTCGAATGGTATTTAT------TACTTTATT--------GTGATAATTCCCAT-TCCAGTTCAAGA----A----TATGAAATGC-AACAT-G-A--------CGT-TAACAT--------------TG------TTAACGTTACTGAA-------------------------------TGATACTGA---------------ATATATTACCA-CTATTTGAATGTACT-CAA-TGAATATGAGATTGATTCA--------------------------------AATA-GGGA-CATGTATG----GTATTGTATATT-C------------------------------------------------------------------------------------------------------------------------------------------------------------------------------------AATGTATCATTTATATAT-----------------------------------------------------------------------
>Ostertagia_ostertagi(AB245024.2)
-----------AATGAAACTAC-------------TACAGTGTGGCTA-------------------GTTCATAACA-CTGTTTGTCGAATGGTATTTAT------TACTTTATT--------GTGATAATTCCCAT-TCCAGTTCAAGA----A----TATGAAATGC-AACAT-G-A--------CGT-TAACAT--------------TG------TTAACGTTACTGAA-------------------------------TGATACTGA---------------ATATATTACCA-CTATTTGAATGTACT-CAA-TGAATATGAGATTGATTCA--------------------------------AATA-GGGA-CATGTATG----GTATTGTATATY-C------------------------------------------------------------------------------------------------------------------------------------------------------------------------------------RATGTATCATTTATATAT-----------------------------------------------------------------------
>Ostertagia_ostertagi(AB245005.2)
-----------AATGAAACTAC-------------TACAGTGTGGCTA-------------------GTTCATAACA-CTGTTTGTCGAATGGTATTTAT------TACTTTATT--------GTGATAATTCCCAT-TCCAGTTCAAGA----A----TATGAAATGC-AACAT-G-A--------CGT-TAACAT--------------TG------TTAACGTTACTGAA-------------------------------TGATACTGA---------------ATATATTACCA-CTATTTGAATGTACT-CAA-TGAATATGAGATTGATTCA--------------------------------AATA-GGGA-CATGTATG----GTATTGTATATT-C------------------------------------------------------------------------------------------------------------------------------------------------------------------------------------GATGTATCATTTATATAT-----------------------------------------------------------------------
>Ostertagia_ostertagi(AB245015.2)
-----------AATGAAACTAC-------------TACAGTGTGGCTA-------------------GTTCATAACA-CTGTTTGTCGAATGGTATTTAT------TACTTTATT--------GTGATAATTCCCAT-TCCAGTTCAAGA----A----TATGAAATGC-AACAT-G-A--------CGT-TAACAT--------------TG------TTAACGTTACTGAA-------------------------------TGATACTGA---------------ATATATTACCA-CTATTTGAATGTACT-CAA-TGAATATGAGATTGATTCA--------------------------------AATA-GGGA-CATGTATG----GTATTGTATATT-C------------------------------------------------------------------------------------------------------------------------------------------------------------------------------------GATGTATCATTTATATAT-----------------------------------------------------------------------
>Ostertagia_ostertagi(AB245007.2)
-----------AATGAAACTAC-------------TACAGTGTGGCTA-------------------GTTTATAACA-CTGTTTGTCGAATGGTATTTAT------TACTTTATT--------GTGATAATTCCCAT-TCCAGTTCAAGA----A----TATGAAATGC-AACAT-G-A--------CGT-TAACAT--------------TG------TTAACGTTACTGAA-------------------------------TGATACTGA---------------ATATATTACCA-CTATTTGAATGTACT-CAA-TGAATATGAGATTGATTCA--------------------------------AATA-GGGA-CATGTATG----GTATTGTATATT-C------------------------------------------------------------------------------------------------------------------------------------------------------------------------------------RATGTATCATTTATATAT-----------------------------------------------------------------------
>Ostertagia_ostertagi(AB245022.2)
-----------AATGAAACTAC-------------TACAGTGTGGCTA-------------------GTTTATAACA-CTGTTTGTCGAATGGTATTTAT------TACTTTATT--------GTGATAATTCCCAT-TCCAGTTCAAGA----A----TATGAAATGC-AACAT-G-A--------CGT-TAACAT--------------TG------TTAACGTTACTGAA-------------------------------TGATACTGA---------------ATATATTACCA-CTATTTGAATGTACT-CAA-TGAATATGAGATTGATTCA--------------------------------AATA-GGGA-CATGTATG----GTATTGTATATT-C------------------------------------------------------------------------------------------------------------------------------------------------------------------------------------RATGTATCATTTATATAT-----------------------------------------------------------------------
>Ostertagia_ostertagi(KT428385.1)
-----------AATGAAACTAC-------------TACAGTGTGGCTA-------------------GTTTATAACA-CTGTTTGTCGAATGGTATTTAT------TACTTTATT--------GTGATAATTCCCAT-TCCAGTTCAAGA----A----TATGAAATGC-AACAT-G-A--------CGT-TAACAT--------------TG------TTAACGTTACTGAA-------------------------------TGATACTGA---------------ATATATTACCA-CTATTTGAATGTACT-CAA-TGAATATGAGATTGATTCA--------------------------------AATA-GGGA-CATGTATG----GTATTGTATATT-C------------------------------------------------------------------------------------------------------------------------------------------------------------------------------------RATGTATCATTTATATAT-----------------------------------------------------------------------
>Ostertagia_ostertagi(KP150498.1)
-----------AATGAAACTAC-------------TACAGTGTGGCTA-------------------GTTTATAACA-CTGTTTGTCGAATGGTATTTAT------TACTTTATT--------GTGATAATTCCCAT-TCCAGTTCAAGA----A----TATGAAATGC-AACAT-G-A--------CGT-TAACAT--------------TG------TTAACGTTACTGAA-------------------------------TGATACTGA---------------ATATATTACCA-CTATTTGAATGTACT-CAA-TGAATATGAGATTGATTCA--------------------------------AATA-GGGA-CATGTATG----GTATTGTATATT-C------------------------------------------------------------------------------------------------------------------------------------------------------------------------------------AATGTATCATTTATATAT-----------------------------------------------------------------------
>Ostertagia_ostertagi(AB245008.2)
-----------AATGAAACTAC-------------TACAGTGTGGCTA-------------------GTTTATAACA-CTGTTTGTCGAATGGTATTTAT------TACTTTATT--------GTGATAATTCCCAT-TCCAGTTCAAGA----A----TATGAAATGC-AACAT-G-A--------CGT-TAACAT--------------TG------TTAACGTTACTGAA-------------------------------TGATACTGA---------------ATATATTACCA-CTATTTGAATGTACT-CAA-TGAATATGAGATTGATTCA--------------------------------AATA-GGGA-CATGTATG----GTATTGTATATT-C------------------------------------------------------------------------------------------------------------------------------------------------------------------------------------GATGTATCATTTATATAT-----------------------------------------------------------------------
>Ostertagia_ostertagi(AF304561.1)
-----------AATGAAACTAC-------------TACAGTGTGGCTA-------------------GTTTATAACA-CTGTTTGTCGAATGGTATTTAT------TACTTTATT--------GTGATAATTCCCAT-TCCAGTTCAAGA----A----TATGAAATGC-AACAT-G-A--------CGT-TAACAT--------------TG------TTAACGTTACTGAA-------------------------------TGATACTGA---------------ATATATTACCA-CTATTTGAATGTACT-CAA-TGAATATGAGATTGATTCA--------------------------------AATA-GGGA-CATGTATG----GTATTGTATATT-C------------------------------------------------------------------------------------------------------------------------------------------------------------------------------------GATGTATCATTTATATAT-----------------------------------------------------------------------
>Ostertagia_ostertagi(AF304563.1)
-----------AATGAAACTAC-------------TACAGTGTGGCTA-------------------GTTTATAACA-CTGTTTGTCGAATGGTATTTAT------TACTTTATT--------GTGATAATTCCCAT-TCCAGTTCAAGA----A----TATGAAATGC-AACAT-G-A--------CGT-TAACAT--------------TG------TTAACGTTACTGAA-------------------------------TGATACTGA---------------ATATATTACCA-CTATTTGAATGTACT-CAA-TGAATATGAGATTGATTCA--------------------------------AATA-GGGA-CATGTATG----GTATTGTATATT-C------------------------------------------------------------------------------------------------------------------------------------------------------------------------------------GATGTATCATTTATATAT-----------------------------------------------------------------------
>Ostertagia_ostertagi(AF304565.1)
-----------AATGAAACTAC-------------TACAGTGTGGCTA-------------------GTTTATAACA-CTGTTTGTCGAATGGTATTTAT------TACTTTATT--------GTGATAATTCCCAT-TCCAGTTCAAGA----A----TATGAAATGC-AACAT-G-A--------CGT-TAACAT--------------TG------TTAACGTTACTGAA-------------------------------TGATACTGA---------------ATATATTACCA-CTATTTGAATGTACT-CAA-TGAATATGAGATTGATTCA--------------------------------AATA-GGGA-CATGTATG----GTATTGTATATT-C------------------------------------------------------------------------------------------------------------------------------------------------------------------------------------GATGTATCATTTATATAT-----------------------------------------------------------------------
>Ostertagia_ostertagi(KC998716.1)
-----------AATGAAACTAC-------------TACAGTGTGGCTA-------------------GTTTATAACA-CTGTTTGTCGAATGGTATTTAT------TACTTTATT--------GTGATAATTCCCAT-TCCAGTTCAAGA----A----TATGAAATGC-AACAT-G-A--------CGT-TAACAT--------------TG------TTAACGTTACTGAA-------------------------------TGATACTGA---------------ATATATTACCA-CTATTTGAATGTACT-CAA-TGAATATGAGATTGATTCA--------------------------------AATA-GGGA-CATGTATG----GTATTGTATATT-C------------------------------------------------------------------------------------------------------------------------------------------------------------------------------------GATGTATCATTTATATAT-----------------------------------------------------------------------
>Ostertagia_ostertagi(KC998717.1)
-----------AATGAAACTAC-------------TACAGTGTGGCTA-------------------GTTTATAACA-CTGTTTGTCGAATGGTATTTAT------TACTTTATT--------GTGATAATTCCCAT-TCCAGTTCAAGA----A----TATGAAATGC-AACAT-G-A--------CGT-TAACAT--------------TG------TTAACGTTACTGAA-------------------------------TGATACTGA---------------ATATATTACCA-CTATTTGAATGTACT-CAA-TGAATATGAGATTGATTCA--------------------------------AATA-GGGA-CATGTATG----GTATTGTATATT-C------------------------------------------------------------------------------------------------------------------------------------------------------------------------------------GATGTATCATTTATATAT-----------------------------------------------------------------------
>Ostertagia_ostertagi(KP150492.1)
-----------AATGAAACTAC-------------TACAGTGTGGCTA-------------------GTTTATAACA-CTGTTTGTCGAATGGTATTTAT------TACTTTATT--------GTGATAATTCCCAT-TCCAGTTCAAGA----A----TATGAAATGC-AACAT-G-A--------CGT-TAACAT--------------TG------TTAACGTTACTGAA-------------------------------TGATACTGA---------------ATATATTACCA-CTATTTGAATGTACT-CAA-TGAATATGAGATTGATTCA--------------------------------AATA-GGGA-CATGTATG----GTATTGTATATT-C------------------------------------------------------------------------------------------------------------------------------------------------------------------------------------GATGTATCATTTATATAT-----------------------------------------------------------------------
>Ostertagia_ostertagi(KP150495.1)
-----------AATGAAACTAC-------------TACAGTGTGGCTA-------------------GTTTATAACA-CTGTTTGTCGAATGGTATTTAT------TACTTTATT--------GTGATAATTCCCAT-TCCAGTTCAAGA----A----TATGAAATGC-AACAT-G-A--------CGT-TAACAT--------------TG------TTAACGTTACTGAA-------------------------------TGATACTGA---------------ATATATTACCA-CTATTTGAATGTACT-CAA-TGAATATGAGATTGATTCA--------------------------------AATA-GGGA-CATGTATG----GTATTGTATATT-C------------------------------------------------------------------------------------------------------------------------------------------------------------------------------------GATGTATCATTTATATAT-----------------------------------------------------------------------
>Ostertagia_ostertagi(KP150496.1)
-----------AATGAAACTAC-------------TACAGTGTGGCTA-------------------GTTTATAACA-CTGTTTGTCGAATGGTATTTAT------TACTTTATT--------GTGATAATTCCCAT-TCCAGTTCAAGA----A----TATGAAATGC-AACAT-G-A--------CGT-TAACAT--------------TG------TTAACGTTACTGAA-------------------------------TGATACTGA---------------ATATATTACCA-CTATTTGAATGTACT-CAA-TGAATATGAGATTGATTCA--------------------------------AATA-GGGA-CATGTATG----GTATTGTATATT-C------------------------------------------------------------------------------------------------------------------------------------------------------------------------------------GATGTATCATTTATATAT-----------------------------------------------------------------------
>Ostertagia_ostertagi(KP150497.1)
-----------AATGAAACTAC-------------TACAGTGTGGCTA-------------------GTTTATAACA-CTGTTTGTCGAATGGTATTTAT------TACTTTATT--------GTGATAATTCCCAT-TCCAGTTCAAGA----A----TATGAAATGC-AACAT-G-A--------CGT-TAACAT--------------TG------TTAACGTTACTGAA-------------------------------TGATACTGA---------------ATATATTACCA-CTATTTGAATGTACT-CAA-TGAATATGAGATTGATTCA--------------------------------AATA-GGGA-CATGTATG----GTATTGTATATT-C------------------------------------------------------------------------------------------------------------------------------------------------------------------------------------GATGTATCATTTATATAT-----------------------------------------------------------------------
>Ostertagia_ostertagi(KP150500.1)
-----------AATGAAACTAC-------------TACAGTGTGGCTA-------------------GTTTATAACA-CTGTTTGTCGAATGGTATTTAT------TACTTTATT--------GTGATAATTCCCAT-TCCAGTTCAAGA----A----TATGAAATGC-AACAT-G-A--------CGT-TAACAT--------------TG------TTAACGTTACTGAA-------------------------------TGATACTGA---------------ATATATTACCA-CTATTTGAATGTACT-CAA-TGAATATGAGATTGATTCA--------------------------------AATA-GGGA-CATGTATG----GTATTGTATATT-C------------------------------------------------------------------------------------------------------------------------------------------------------------------------------------GATGTATCATTTATATAT-----------------------------------------------------------------------
>Ostertagia_ostertagi(KP150502.1)
-----------AATGAAACTAC-------------TACAGTGTGGCTA-------------------GTTTATAACA-CTGTTTGTCGAATGGTATTTAT------TACTTTATT--------GTGATAATTCCCAT-TCCAGTTCAAGA----A----TATGAAATGC-AACAT-G-A--------CGT-TAACAT--------------TG------TTAACGTTACTGAA-------------------------------TGATACTGA---------------ATATATTACCA-CTATTTGAATGTACT-CAA-TGAATATGAGATTGATTCA--------------------------------AATA-GGGA-CATGTATG----GTATTGTATATT-C------------------------------------------------------------------------------------------------------------------------------------------------------------------------------------GATGTATCATTTATATAT-----------------------------------------------------------------------
>Ostertagia_ostertagi(KC998715.1)
-----------AATGAAACTAC-------------TACAGTGTGGCTA-------------------GTTTATAACA-CTGTTTGTCGAATGGTATTTAT------TACTTTATT--------GTGATAATTCCCAT-TCCAGTTCAAGA----A----TATGAAATGC-AACAT-G-A--------CGT-TAACAT--------------TG------TTAACGTTACTGAA-------------------------------TGATACTGA---------------ATATATTACCA-CTATTTGAATGTACT-CAA-TGATTATGAGATTGATTCA--------------------------------AATA-GGGA-CATGTATG----GTATTGTATATT-C------------------------------------------------------------------------------------------------------------------------------------------------------------------------------------GATGTATCATTTATATAT-----------------------------------------------------------------------
>Ostertagia_ostertagi(AF304560.1)
-----------AATGAAACTAC-------------TACAGTGTGGCTA-------------------GTTCATAACA-CTGTTTGTCGAATGGTATTTAT------TACTTTATT--------GTGATAATTCCCAT-TCCAGTTCAAGA----A----TATGAAATGC-AACAT-G-A--------CGT-TAACAT--------------TG------TTAACGTTACTGAA-------------------------------TGATACTGA---------------ATATATTACCA-CTATTTGAATGTACT-CAG-TGAATATGAGATTGATTCA--------------------------------AATA-GGGA-CATGTATG----GTATTGTATATT-C------------------------------------------------------------------------------------------------------------------------------------------------------------------------------------AATGTATCATTTATATAT-----------------------------------------------------------------------
>Ostertagia_ostertagi(AB245010.2)
-----------AATGAAACTAC-------------TACAGTGTGGATA-------------------GTTCATAACA-CTGTTTGTCGAATGGTATTTAT------TACTTTATT--------GTGATAATTCCCAT-TCCAGTTCAAGA----A----TATGAAATGC-AACAT-G-A--------CGT-TAACAT--------------TG------TTAACGTTACTGAA-------------------------------TGATACTGA---------------ATATATTACCA-CTATTTGAATGTACT-CAA-TGAATATGAGATTGATTCA--------------------------------AATA-GGGA-CATGTATG----GTATTGTATATT-C------------------------------------------------------------------------------------------------------------------------------------------------------------------------------------AATGTATCATTTATATAT-----------------------------------------------------------------------
>Ostertagia_ostertagi(AB245012.2)
-----------AATGAAACTAC-------------TACAGTGTGGGTA-------------------GTTCATAACA-CTGTTTGTCGAATGGTATTTAT------TACTTTATT--------GTGATAATTCCCAT-TCCAGTTCAAGA----A----TATGAAATGC-AACAT-G-A--------CGT-TAACAT--------------TG------TTAACGTTACTGAA-------------------------------TGATACTGA---------------ATATATTACCA-CTATTTGAATGTACT-CAA-TGAATATGAGATTGATTCA--------------------------------AATA-GGGA-CATGTATG----GTATTGTATATT-C------------------------------------------------------------------------------------------------------------------------------------------------------------------------------------AATGTATCATTTATATAT-----------------------------------------------------------------------
>Ostertagia_ostertagi(KC998718.1)
-----------AATGAAACTAC-------------TACAGTGTGGCTA-------------------GTTCATAACA-CTGTTTGTCGAATGGTATTTAT------TACTTTATT--------GTGATAATTCCCAT-TCCAGTTCAAGA----A----TATGAAATGC-AACAT-G-A--------CGT-TAACAT--------------TG------CTAACGTTACTGAA-------------------------------TGATACTGA---------------ATATATTACCA-CTATTTGAATGTACT-CAA-TGAATATGAGATTGATTCA--------------------------------AATA-GGGA-CATGTATG----GTATTGTATATT-C------------------------------------------------------------------------------------------------------------------------------------------------------------------------------------AATGTATCATTTATATAT-----------------------------------------------------------------------
>Ostertagia_ostertagi(JF747154.1)
-----------------------------------------------------------------------------------CGTCGAATGGTATTTAT------TACTTTATT-------CGTGATAATTCCCAT-TCCAGTTCAAGA----A----TATGAAATGC-AACAT-G-A--------CGT-TAACAT--------------TG------TTAACGTTACTGAA-------------------------------TGATACTGA---------------ATATATTACCA-CTATTTGAATGTACT-CAA-TGAATATGAGATTGATTCA--------------------------------AATA-GGGA-CATGTATG----GTATTGTATATT-C------------------------------------------------------------------------------------------------------------------------------------------------------------------------------------AATGTATCATTTATATAT-----------------------------------------------------------------------
>Ostertagia_ostertagi(AF304564.1)
-----------AATGAAACTAC-------------TACAGTGTGGCTA-------------------GTTCATAACA-CTGTTTGTCGAATGGTATTTAT------TACTTTATT--------GTGATAATTCCCAT-TCCAGTTCAAGA----A----TATGAAATGC-AACAT-G-A--------CGT-TAACAT--------------TG------TTAACGTTACTGAA-------------------------------TGATAGTGA---------------ATATATTACCA-CTATTTGAATGTACT-CAA-TGAATATGAGATTGATTCA--------------------------------AATA-GGGA-CATGTATG----GTATTGTATATT-C------------------------------------------------------------------------------------------------------------------------------------------------------------------------------------AAAGTATCATTTATATAT-----------------------------------------------------------------------
>Ostertagia_ostertagi(AF304566.1)
-----------AATGAAACTAC-------------TACTGTGTGGCTA-------------------GTTTATAACA-CTGTTTGTCGAATGGTATTTAT------TACTTTATT--------GTGATAATTCCCAT-TCCAGTTCAAGA----A----TATGAAATGC-AACAT-G-A--------CGT-TAACAT--------------TG------TTAACGTTACTGAA-------------------------------TGATACTGA---------------ATATATTACCA-CTATTTGAATGTACT-CAA-TGAATATGAGGTTGATTCA--------------------------------AATA-GGGA-CATGTATG----GTATTGTATATT-C------------------------------------------------------------------------------------------------------------------------------------------------------------------------------------GATGTATCATTTATATAT-----------------------------------------------------------------------
>Ostertagia_trifurcata(JQ889797.1)
------------ATGAAACTAC-------------TACAGTGTGGCTA-------------------ACATATAACA-CTGTTTGTCGAATGGCATTTAT------CACTT-GTT--------GTGGTAATTCCCAT-TTCAGTTCAAGA----A----TAACATATGC-AACAT-G-A--------CGT-TA-CACGGTAGTAATAC-TGT-------GTAACGTTCCTGAA-------------------------------TGATATGAAC--------------GCGTATTGCTA-CTATTTGAATGTACT-CAA-TGAATATGAGATTGATTCA--------------------------------GATA-GAGA-CATGTATG----GTAATATATGTT-C------------------------------------------------------------------------------------------------------------------------------------------------------------------------------------AATGTATCCATTTGATT------------------------------------------------------------------------
>Teladorsagia_circumcincta(JQ889796.1)
----------TAATGAAACTAC-------------TACAGTGTGGCTA-------------------ACATATAACA-CTGTTTGTCGAATGGCATTTAT------CACTTCGTT--------GTGGTAATTCCCAT-TTCAGTTCAAGA----A----TAACATATGC-AACAT-G-A--------CGT-TA-CACGGTAGTAATAC-TGTG------GTAACGTTCCTGAA-------------------------------TGATATGAAC--------------GCGTATTGCTA-CTATTTGAATGTACT-CAA-TGAATATGAGATTGATTCA--------------------------------GATA-GAGA-CATGTATG----GTAATATATGTT-C------------------------------------------------------------------------------------------------------------------------------------------------------------------------------------AATGTATCCATTTGATGC-----------------------------------------------------------------------
>Ostertagia_trifurcata(KC295419.1)
------------ATGAAACTAC-------------TACAGTGTGGCTA-------------------ACATATAACA-CTGTTTGTCGAATGGCATTTAT------CACTTCATT--------GTGGTAATTCCCAT-TTCAGTTCAAGA----A----TAACATATGC-AACAT-G-A--------CGG-TACGACGGTAGTAATAC-TGTC------GTAACGTTCCTGAA-------------------------------TGATATGAAC--------------GCGTATTGCTA-CTATTTGAATGTACT-CAA-TGAATACGANATTGATTCA--------------------------------AATA-AAGA-CATGTATG----GTAGTATATGTT-C------------------------------------------------------------------------------------------------------------------------------------------------------------------------------------AGTGTATCATTTGTATT------------------------------------------------------------------------
>Teladorsagia_circumcincta(AF351781.1)
-----------AATGAAACTAC-------------TACAGTGTGGCTA-------------------ACATATAACA-CTGTTTGTCGAATGGCATTTAT------CACTTTATY--------GTGRTAATTCCCAT-TTCAGTTCAAGA----A----TAACATATGC-AACAT-G-A--------CG-----TACGACGGTATTAC-CGTC------GTAACGTTCCTGAA-------------------------------TGATATGAAC--------------GCGTATTGCTA-CTATTTGAATGTACT-CAA-TGAATATGAGATTGATTCA--------------------------------GATA-GAGA-CATGTATG----GTAATATATGTT-C------------------------------------------------------------------------------------------------------------------------------------------------------------------------------------AATGTATCATTTGTAT-------------------------------------------------------------------------
>Teladorsagia_circumcincta(KU891922.1)
-----------AATGAAACTAC-------------TACAGTGTGGCTA-------------------ACATATAACA-CTGTTTGTCGAATGGCATTTAT------CACTTTATY--------GTGRTAATTCCCAT-TTCAGTTCAAGA----A----TAACATATGC-AACAT-G-A--------CG-----TACGACGGTATTAC-CGTC------GTAACGTTCCTGAA-------------------------------TGATATGAAC--------------GCGTATTGCTA-CTATTTGAATGTACT-CAA-TGAATATGAGATTGATTCA--------------------------------GATA-GAGA-CATGTATG----GTAATATATGTT-C------------------------------------------------------------------------------------------------------------------------------------------------------------------------------------AATGTATCATTTGTATTG-----------------------------------------------------------------------
>Teladorsagia_circumcincta(AY439025.1)
----------TAATGAAACTAC-------------TACAGTGTGGCTA-------------------ACATATAACA-CTGTTTGTCGAATGGCATTTAT------CACTTTATN--------GTGGTAATTCCCAT-TTCAGTTCAAGA----A----TAACATATGC-AACAT-G-A--------CG-----TACGACGGTATTAC-CGTC------GTAACGTTCCTGAA-------------------------------TGATATGAAC--------------GCGTATTGCTA-CTATTTGAATGTACT-CAA-TGAATATGAGATTGATTCA--------------------------------GATA-GAGA-CATGTATG----GTAATATATGTT-C------------------------------------------------------------------------------------------------------------------------------------------------------------------------------------AATGTATCATTTGTATTG-----------------------------------------------------------------------
>Teladorsagia_circumcincta(DQ354330.1)
-----------AATGAAACTAC-------------TACAGTGTGGCTA-------------------ACATATAACA-CTGTTTGTCGAATGGCATTTAT------CACTTTATC--------GTGATAATTCCCAT-TTCAGTTCAAGA----A----TAACATATGC-AACAT-G-A--------CG-----TACGACGGTATTAC-CGTC------GTAACGTTCCTGAA-------------------------------TGATATGAAC--------------GCGTATTGCTA-CTATTTGAATGTACT-CAA-TGAATATGAGATTGATTCA--------------------------------GATA-GAGA-CATGTATG----GTAATATATGTT-C------------------------------------------------------------------------------------------------------------------------------------------------------------------------------------AATGTATCATTTGTA--------------------------------------------------------------------------
>Teladorsagia_circumcincta(KC998708.1)
----------TAATGAAACTAC-------------TACAGTGTGGCTA-------------------ACATATAACA-CTGTTTGTCGAATGGCATTTAT------CACTTTATC--------GTGATAATTCCCAT-TTCAGTTCAAGA----A----TAACATATGC-AACAT-G-A--------CG-----TACGACGGTATTAC-CGTC------GTAACGTTCCTGAA-------------------------------TGATATGAAC--------------GCGTATTGCTA-CTATTTGAATGTACT-CAA-TGAATATGAGATTGATTCA--------------------------------GATA-GAGA-CATGTATG----GTAATATATGTT-C------------------------------------------------------------------------------------------------------------------------------------------------------------------------------------AATGTATCATTTGTATTG-----------------------------------------------------------------------
>Teladorsagia_circumcincta(KU891920.1)
-----------AATGAAACTAC-------------TACAGTGTGGCTA-------------------ACATATAACA-CTGTTTGTCGAATGGCATTTAT------CACTTTATC--------GTGATAATTCCCAT-TTCAGTTCAAGA----A----TAACATATGC-AACAT-G-A--------CG-----TACGACGGTATTAC-CGTC------GTAACGTTCCTGAA-------------------------------TGATATGAAC--------------GCGTATTGCTA-CTATTTGAATGTACT-CAA-TGAATATGAGATTGATTCA--------------------------------GATA-GAGA-CATGTATG----GTAATATATGTT-C------------------------------------------------------------------------------------------------------------------------------------------------------------------------------------AATGTATCATTTGTATTG-----------------------------------------------------------------------
>Teladorsagia_circumcincta(JF680984.1)
----------TAATGAAACTAC-------------TACAGTGTGGCTA-------------------ACATATAACA-CTGTTTGTCGAATGGCATTTAT------CACTTTATC--------GTGGTAATTCCCAT-TTCAGTTCAAGA----A----TAACATATGC-AACAT-G-A--------CG-----TACGACGGTATTAC-CGTC------GTAACGTTCCTGAA-------------------------------TGATATGAAC--------------GCGTATTGCTA-CTATTTGAATGTACT-CAA-TGAATATGAGATTGATTCA--------------------------------GATA-GAGA-CATGTATG----GTAATATATGTT-C------------------------------------------------------------------------------------------------------------------------------------------------------------------------------------AATGTATCATTTGTATTG-----------------------------------------------------------------------
>Teladorsagia_circumcincta(KU891918.1)
-----------AATGAAACTAC-------------TACAGTGTGGCTA-------------------ACATATAACA-CTGTTTGTCGAATGGCATTTAT------CACTTTATC--------GTGGTAATTCCCAT-TTCAGTTCAAGA----A----TAACATATGC-AACAT-G-A--------CG-----TACGACGGTATTAC-CGTC------GTAACGTTCCTGAA-------------------------------TGATATGAAC--------------GCGTATTGCTA-CTATTTGAATGTACT-CAA-TGAATATGAGATTGATTCA--------------------------------GATA-GAGA-CATGTATG----GTAATATATGTT-C------------------------------------------------------------------------------------------------------------------------------------------------------------------------------------AATGTATCATTTGTATTG-----------------------------------------------------------------------
>Teladorsagia_circumcincta(KU891921.1)
-----------AATGAAACTAC-------------TACAGTGTGGCTA-------------------ACATATAACA-CTGTTTGTCGAATGGCATTTAT------CACTTTATC--------GTGGTAATTCCCAT-TTCAGTTCAAGA----A----TAACATATGC-AACAT-G-A--------CG-----TACGACGGTATTAC-CGTC------GTAACGTTCCTGAA-------------------------------TGATATGAAC--------------GCGTATTGCTA-CTATTTGAATGTACT-CAA-TGAATATGAGATTGATTCA--------------------------------GATA-GAGA-CATGTATG----GTAATATATGTT-C------------------------------------------------------------------------------------------------------------------------------------------------------------------------------------AATGTATCATTTGTATTG-----------------------------------------------------------------------
>Teladorsagia_circumcincta(KU891924.1)
-----------AATGAAACTAC-------------TACAGTGTGGCTA-------------------ACATATAACA-CTGTTTGTCGAATGGCATTTAT------CACTTTATC--------GTGRTAATTCCCAT-TTCAGTTCAAGA----A----TAACATATGC-AACAT-G-A--------CG-----TACGACGGTATTAC-CGTC------GTAACGTTCCTGAA-------------------------------TGATATGAAC--------------GCGTATTGCTA-CTATTTGAATGTACT-CAA-TGAATATGAGATTGATTCA--------------------------------GATA-GAGA-CATGTATG----GTAATATATGTT-C------------------------------------------------------------------------------------------------------------------------------------------------------------------------------------AATGTATCATTTGTATTG-----------------------------------------------------------------------
>Teladorsagia_circumcincta(KU891925.1)
-----------AATGAAACTAC-------------TACAGTGTGGCTA-------------------ACATATAACA-CTGTTTGTCGAATGGCATTTAT------CACTTTATC--------GTGRTAATTCCCAT-TTCAGTTCAAGA----A----TAACATATGC-AACAT-G-A--------CG-----TACGACGGTATTAC-CGTC------GTAACGTTCCTGAA-------------------------------TGATATGAAC--------------GCGTATTGCTA-CTATTTGAATGTACT-CAA-TGAATATGAGATTGATTCA--------------------------------GATA-GAGA-CATGTATG----GTAATATATGTT-C------------------------------------------------------------------------------------------------------------------------------------------------------------------------------------AATGTATCATTTGTATTG-----------------------------------------------------------------------
>Teladorsagia_circumcincta(KU891927.1)
-----------AATGAAACTAC-------------TACAGTGTGGCTA-------------------ACATATAACA-CTGTTTGTCGAATGGCATTTAT------CACTTTATC--------GTGRTAATTCCCAT-TTCAGTTCAAGA----A----TAACATATGC-AACAT-G-A--------CG-----TACGACGGTATTAC-CGTC------GTAACGTTCCTGAA-------------------------------TGATATGAAC--------------GCGTATTGCTA-CTATTTGAATGTACT-CAA-TGAATATGAGATTGATTCA--------------------------------GATA-GAGA-CATGTATG----GTAATATATGTT-C------------------------------------------------------------------------------------------------------------------------------------------------------------------------------------AATGTATCATTTGTATTG-----------------------------------------------------------------------
>Teladorsagia_circumcincta(AJ577463.1)
----------TAATGAAACTAC-------------TACAGTGTGGCTA-------------------ACATATAACA-CTGTTTGTCGAATGGCATTTAT------CACTTTATT--------GTGGTAATTCCCAT-TTCAGTTCAAGA----A----TAACATATGC-AACAT-G-A--------CG-----TACGACGGTATTAC-CGTC------GTAACGTTCCTGAA-------------------------------TGATATGAAC--------------GCGTATTGCTA-CTATTTGAATGTACT-CAA-TGAATATGAGATTGATTCA--------------------------------GATA-GAGA-CATGTATG----GTAATATATGTT-C------------------------------------------------------------------------------------------------------------------------------------------------------------------------------------AATGTATCATTTGTATTG-----------------------------------------------------------------------
>Teladorsagia_circumcincta(KC998711.1)
----------TAATGAAACTAC-------------TACAGTGTGGCTA-AC----------------ACATATAACA-CTGTTTGTCGAATGGCATTTAT------CACTTTATT--------GTGGTAATTCCCAT-TTCAGTTCAAGA----A----TAACATATGC-AACAT-G-A--------CG-----TACGACGGTATTAC-CGTC------GTAACGTTCCTGAA-------------------------------TGATATGAAC--------------GCGTATTGCTA-CTATTTGAATGTACT-CAA-TGAATATGAGATTGATTCA--------------------------------GATA-GAGA-CATGTATG----GTAATATATGTT-C------------------------------------------------------------------------------------------------------------------------------------------------------------------------------------AATGTACCATTTGTATTG-----------------------------------------------------------------------
>Teladorsagia_circumcincta(KC998709.1)
----------TAATGAAACTAC-------------TACAGTGTGGCTA-------------------ACATATAACA-CTGTTTGTCGAATGGCATTTAT------CACTTTATT--------GTGATAATTCCCAT-TTCAGTTCAAGA----A----TAACATATGC-AACAT-G-A--------CG-----TACGACGGTATTAC-CGTC------GTAGCGTTCCTGAA-------------------------------TGATATGAAC--------------GCGTATTGCTA-CTATTTGAATGTACT-CAA-TGAATATGAGATTGATTCA--------------------------------GATA-GAGA-CATGTATG----GTAATATATGTT-C------------------------------------------------------------------------------------------------------------------------------------------------------------------------------------AATGTATCATTTGTATTG-----------------------------------------------------------------------
>Teladorsagia_circumcincta(KC998712.1)
[truncated: 302,079 more chars]
